# Supplementary material for: Circulating tumour-derived DNA in metastatic soft tissue sarcoma
Source: Oncotarget. 2018 Jan 19;9(12):10549–60. doi: 10.18632/oncotarget.24278 (PMC5828212; doi:10.18632/oncotarget.24278)
Supplement: Supplementary file 2 [file oncotarget-09-10549-s002.xlsx]

## Sheet: Panel_amplicons
Chromosome	Amplicon start point	Amplicon end point	Gene
chr1	115256451	115256540	NRAS_1
chr2	209113042	209113123	IDH1_1
chr3	41266058	41266153	CTNNB1_1
chr3	178916741	178916830	PIK3CA_1
chr3	178916930	178917005	PIK3CA_2
chr3	178921478	178921561	PIK3CA_3
chr3	178927399	178927472	PIK3CA_4
chr3	178927933	178928015	PIK3CA_5
chr3	178928071	178928158	PIK3CA_6
chr3	178936022	178936105	PIK3CA_7
chr3	178938797	178938877	PIK3CA_8
chr3	178947809	178947893	PIK3CA_9
chr3	178952014	178952096	PIK3CA_10
chr3	178952145	178952232	PIK3CA_11
chr4	55598088	55598165	KIT_1
chr11	534219	534306	HRAS_1
chr12	25398233	25398308	KRAS_1
chr15	90631746	90631843	IDH2_1
chr15	90631891	90631984	IDH2_2
chr17	7572939	7573029	TP53_1
chr17	7573982	7574070	TP53_2
chr17	7576494	7576564	TP53_3
chr17	7576610	7576701	TP53_4
chr17	7576871	7576958	TP53_5
chr17	7577029	7577126	TP53_6
chr17	7577508	7577605	TP53_7
chr17	7578207	7578298	TP53_8
chr17	7578379	7578479	TP53_9
chr17	7578597	7578689	TP53_10
chr17	7579383	7579483	TP53_11
chr17	7579874	7579966	TP53_12
chr17	29527404	29527489	NF1_1
chr17	29528027	29528109	NF1_2
chr17	29683963	29684050	NF1_3
chr17	73775137	73775227	H3F3B_1
chrX	70339229	70339315	MED12_1
chrX	76936943	76937023	ATRX_1
chrX	76937069	76937156	ATRX_2
chrX	76937203	76937283	ATRX_3
chrX	76937438	76937523	ATRX_4
chrX	76937567	76937652	ATRX_5
chrX	76937711	76937796	ATRX_6
chrX	76937844	76937923	ATRX_7
chrX	76938022	76938114	ATRX_8
chrX	76938160	76938241	ATRX_9
chrX	76938322	76938403	ATRX_10
chrX	76938460	76938543	ATRX_11
chrX	76938638	76938723	ATRX_12
chrX	76938803	76938884	ATRX_13
chrX	76938987	76939077	ATRX_14
chrX	76939184	76939260	ATRX_15
chrX	76939307	76939394	ATRX_16
chrX	76939548	76939634	ATRX_17
chrX	76939703	76939768	ATRX_18
chrX	76939822	76939905	ATRX_19
chrX	76939951	76940042	ATRX_20
chrX	76940092	76940166	ATRX_21
