# Supplementary material for: Circulating tumour-derived DNA in metastatic soft tissue sarcoma
Source: Oncotarget. 2018 Jan 19;9(12):10549–60. doi: 10.18632/oncotarget.24278 (PMC5828212; doi:10.18632/oncotarget.24278)
Supplement: Supplementary file 3 [file oncotarget-09-10549-s003.xlsx]

## Sheet: sarcoma_mutations
track name="sarcoma_hotspot" description="hotspot" type=bedDetail db=hg19 color=25,125,255 priority=1
Chromsome	Position(-1)	Position	Base	Cosmic ID
chr1	115256475	115256476	REF=G;OBS=T;	COSM97063_L79I
chr1	115256485	115256486	REF=G;OBS=A;	COSM894240_G75G
chr1	115256506	115256507	REF=T;OBS=C;	COSM1332928_R68R
chr1	115256507	115256508	REF=C;OBS=G;	COSM43344_R68T
chr1	115256507	115256508	REF=C;OBS=G;	COSM43344_R68T
chr1	115256508	115256509	REF=T;OBS=C;	COSM1332929_R68G
chr1	115256515	115256516	REF=A;OBS=G;	COSM1332930_S65S
chr1	115256517	115256518	REF=T;OBS=C;	COSM1332931_S65G
chr1	115256517	115256518	REF=T;OBS=A;	COSM589_S65C
chr1	115256517	115256518	REF=T;OBS=A;	COSM589_S65C
chr1	115256520	115256521	REF=A;OBS=C;	COSM1666991_Y64D
chr1	115256520	115256521	REF=A;OBS=T;	COSM588_Y64N
chr1	115256523	115256524	REF=C;OBS=A;	COSM97064_E63*
chr1	115256526	115256528	REF=TC;OBS=GT;	COSM26494_Q61_E62>HK
chr1	115256527	115256528	REF=T;OBS=G;	COSM586_Q61H
chr1	115256527	115256528	REF=T;OBS=A;	COSM585_Q61H
chr1	115256527	115256528	REF=T;OBS=A;	COSM585_Q61H
chr1	115256527	115256528	REF=T;OBS=A;	COSM585_Q61H
chr1	115256527	115256528	REF=T;OBS=G;	COSM586_Q61H
chr1	115256527	115256530	REF=GTT;OBS=TTC;	COSM53223_Q61K
chr1	115256527	115256528	REF=T;OBS=G;	COSM586_Q61H
chr1	115256527	115256528	REF=T;OBS=G;	COSM586_Q61H
chr1	115256527	115256528	REF=T;OBS=C;	COSM587_Q61Q
chr1	115256527	115256529	REF=TT;OBS=AC;	COSM30646_Q61L
chr1	115256527	115256528	REF=T;OBS=A;	COSM585_Q61H
chr1	115256527	115256528	REF=T;OBS=G;	COSM586_Q61H
chr1	115256527	115256528	REF=T;OBS=G;	COSM586_Q61H
chr1	115256527	115256528	REF=T;OBS=A;	COSM585_Q61H
chr1	115256527	115256528	REF=T;OBS=G;	COSM586_Q61H
chr1	115256527	115256529	REF=TT;OBS=CC;	COSM33693_Q61R
chr1	115256527	115256528	REF=T;OBS=C;	COSM587_Q61Q
chr1	115256527	115256528	REF=T;OBS=A;	COSM585_Q61H
chr1	115256527	115256528	REF=T;OBS=A;	COSM585_Q61H
chr1	115256528	115256529	REF=T;OBS=C;	COSM584_Q61R
chr1	115256528	115256529	REF=T;OBS=A;	COSM583_Q61L
chr1	115256528	115256529	REF=T;OBS=C;	COSM584_Q61R
chr1	115256528	115256529	REF=T;OBS=A;	COSM583_Q61L
chr1	115256528	115256530	REF=GT;OBS=TC;	COSM579_Q61R
chr1	115256528	115256529	REF=T;OBS=C;	COSM584_Q61R
chr1	115256528	115256529	REF=T;OBS=A;	COSM583_Q61L
chr1	115256528	115256529	REF=T;OBS=C;	COSM584_Q61R
chr1	115256528	115256529	REF=T;OBS=A;	COSM583_Q61L
chr1	115256528	115256529	REF=T;OBS=C;	COSM584_Q61R
chr1	115256528	115256529	REF=T;OBS=C;	COSM584_Q61R
chr1	115256528	115256529	REF=T;OBS=A;	COSM583_Q61L
chr1	115256528	115256529	REF=T;OBS=C;	COSM584_Q61R
chr1	115256528	115256529	REF=T;OBS=C;	COSM584_Q61R
chr1	115256528	115256529	REF=T;OBS=A;	COSM583_Q61L
chr1	115256528	115256529	REF=T;OBS=A;	COSM583_Q61L
chr1	115256528	115256529	REF=T;OBS=G;	COSM582_Q61P
chr1	115256528	115256529	REF=T;OBS=C;	COSM584_Q61R
chr1	115256528	115256529	REF=T;OBS=C;	COSM584_Q61R
chr1	115256528	115256529	REF=T;OBS=C;	COSM584_Q61R
chr1	115256528	115256529	REF=T;OBS=C;	COSM584_Q61R
chr1	115256528	115256529	REF=T;OBS=A;	COSM583_Q61L
chr1	115256528	115256529	REF=T;OBS=C;	COSM584_Q61R
chr1	115256528	115256529	REF=T;OBS=C;	COSM584_Q61R
chr1	115256528	115256529	REF=T;OBS=C;	COSM584_Q61R
chr1	115256528	115256529	REF=T;OBS=A;	COSM583_Q61L
chr1	115256528	115256529	REF=T;OBS=A;	COSM583_Q61L
chr1	115256528	115256529	REF=T;OBS=C;	COSM584_Q61R
chr1	115256528	115256530	REF=GT;OBS=AA;	COSM12725_Q61L
chr1	115256528	115256530	REF=GT;OBS=TC;	COSM579_Q61R
chr1	115256528	115256529	REF=T;OBS=G;	COSM582_Q61P
chr1	115256528	115256529	REF=T;OBS=A;	COSM583_Q61L
chr1	115256528	115256529	REF=T;OBS=C;	COSM584_Q61R
chr1	115256528	115256529	REF=T;OBS=A;	COSM583_Q61L
chr1	115256528	115256529	REF=T;OBS=C;	COSM584_Q61R
chr1	115256528	115256529	REF=T;OBS=C;	COSM584_Q61R
chr1	115256529	115256530	REF=G;OBS=C;	COSM581_Q61E
chr1	115256529	115256530	REF=G;OBS=T;	COSM580_Q61K
chr1	115256529	115256530	REF=G;OBS=T;	COSM580_Q61K
chr1	115256529	115256530	REF=G;OBS=C;	COSM581_Q61E
chr1	115256529	115256530	REF=G;OBS=T;	COSM580_Q61K
chr1	115256529	115256530	REF=G;OBS=C;	COSM581_Q61E
chr1	115256529	115256530	REF=G;OBS=C;	COSM581_Q61E
chr1	115256529	115256530	REF=G;OBS=T;	COSM580_Q61K
chr1	115256529	115256530	REF=G;OBS=T;	COSM580_Q61K
chr1	115256529	115256531	REF=TG;OBS=GT;	COSM221918_G60>?
chr1	115256529	115256531	REF=TG;OBS=AT;	COSM12730_Q61K
chr1	115256529	115256530	REF=G;OBS=T;	COSM580_Q61K
chr1	115256529	115256530	REF=G;OBS=T;	COSM580_Q61K
chr1	115256529	115256530	REF=G;OBS=C;	COSM581_Q61E
chr1	115256529	115256530	REF=G;OBS=T;	COSM580_Q61K
chr1	115256529	115256530	REF=G;OBS=T;	COSM580_Q61K
chr1	115256529	115256530	REF=G;OBS=T;	COSM580_Q61K
chr1	115256529	115256530	REF=G;OBS=T;	COSM580_Q61K
chr1	115256529	115256530	REF=G;OBS=T;	COSM580_Q61K
chr1	115256529	115256530	REF=G;OBS=T;	COSM580_Q61K
chr1	115256529	115256530	REF=G;OBS=T;	COSM580_Q61K
chr1	115256529	115256530	REF=G;OBS=T;	COSM580_Q61K
chr1	115256529	115256530	REF=G;OBS=T;	COSM580_Q61K
chr1	115256529	115256530	REF=G;OBS=C;	COSM581_Q61E
chr1	115256529	115256530	REF=G;OBS=T;	COSM580_Q61K
chr1	115256529	115256530	REF=G;OBS=T;	COSM580_Q61K
chr1	115256529	115256530	REF=G;OBS=T;	COSM580_Q61K
chr1	115256529	115256530	REF=G;OBS=T;	COSM580_Q61K
chr1	115256529	115256530	REF=G;OBS=T;	COSM580_Q61K
chr1	115256529	115256530	REF=G;OBS=C;	COSM581_Q61E
chr1	115256531	115256532	REF=C;OBS=T;	COSM28673_G60E
chr1	115256531	115256532	REF=C;OBS=T;	COSM28673_G60E
chr1	115256533	115256534	REF=A;OBS=G;	COSM1332932_A59A
chr1	115256534	115256535	REF=G;OBS=T;	COSM253327_A59D
chr1	115256535	115256536	REF=C;OBS=T;	COSM578_A59T
chr1	115256535	115256536	REF=C;OBS=T;	COSM578_A59T
chr1	115256536	115256537	REF=T;OBS=C;	COSM1332933_T58T
chr1	115256537	115256538	REF=G;OBS=A;	COSM87291_T58I
chr1	115256538	115256539	REF=T;OBS=C;	COSM1560078_T58A
chr11	534226	534227	REF=G;OBS=A;	COSM429140_Y32Y
chr11	534226	534227	REF=G;OBS=C;	COSM1254398_Y32*
chr11	534241	534242	REF=A;OBS=G;	COSM249860_H27H
chr11	534241	534242	REF=A;OBS=G;	COSM249860_H27H
chr11	534258	534259	REF=G;OBS=A;	COSM494_Q22*
chr11	534263	534264	REF=G;OBS=A;	COSM25089_T20I
chr11	534268	534269	REF=C;OBS=A;	COSM1354329_A18A
chr11	534269	534270	REF=G;OBS=A;	COSM308583_A18V
chr11	534269	534270	REF=G;OBS=A;	COSM308583_A18V
chr11	534270	534271	REF=C;OBS=T;	COSM493_A18T
chr11	534273	534274	REF=T;OBS=C;	COSM492_S17G
chr11	534278	534279	REF=C;OBS=T;	COSM1354331_G15D
chr11	534279	534280	REF=C;OBS=T;	COSM110720_G15S
chr11	534280	534281	REF=C;OBS=T;	COSM110719_V14V
chr11	534281	534282	REF=A;OBS=C;	COSM238586_V14G
chr11	534283	534284	REF=A;OBS=T;	COSM491_G13G
chr11	534284	534285	REF=C;OBS=T;	COSM490_G13D
chr11	534284	534285	REF=C;OBS=T;	COSM490_G13D
chr11	534284	534285	REF=C;OBS=A;	COSM489_G13V
chr11	534284	534285	REF=C;OBS=T;	COSM490_G13D
chr11	534284	534285	REF=C;OBS=A;	COSM489_G13V
chr11	534284	534285	REF=C;OBS=A;	COSM489_G13V
chr11	534284	534285	REF=C;OBS=T;	COSM490_G13D
chr11	534284	534285	REF=C;OBS=T;	COSM490_G13D
chr11	534284	534285	REF=C;OBS=A;	COSM489_G13V
chr11	534284	534285	REF=C;OBS=A;	COSM489_G13V
chr11	534284	534285	REF=C;OBS=A;	COSM489_G13V
chr11	534285	534286	REF=C;OBS=T;	COSM487_G13S
chr11	534285	534286	REF=C;OBS=G;	COSM486_G13R
chr11	534285	534286	REF=C;OBS=G;	COSM486_G13R
chr11	534285	534286	REF=C;OBS=G;	COSM486_G13R
chr11	534285	534286	REF=C;OBS=G;	COSM486_G13R
chr11	534285	534286	REF=C;OBS=T;	COSM487_G13S
chr11	534285	534286	REF=C;OBS=T;	COSM487_G13S
chr11	534285	534286	REF=C;OBS=G;	COSM486_G13R
chr11	534285	534286	REF=C;OBS=A;	COSM488_G13C
chr11	534285	534286	REF=C;OBS=A;	COSM488_G13C
chr11	534285	534286	REF=C;OBS=G;	COSM486_G13R
chr11	534285	534286	REF=C;OBS=T;	COSM487_G13S
chr11	534285	534286	REF=C;OBS=A;	COSM488_G13C
chr11	534285	534286	REF=C;OBS=G;	COSM486_G13R
chr11	534285	534286	REF=C;OBS=A;	COSM488_G13C
chr11	534285	534286	REF=C;OBS=G;	COSM486_G13R
chr11	534285	534286	REF=C;OBS=G;	COSM486_G13R
chr11	534285	534286	REF=C;OBS=T;	COSM487_G13S
chr11	534287	534288	REF=C;OBS=G;	COSM485_G12A
chr11	534287	534288	REF=C;OBS=A;	COSM483_G12V
chr11	534287	534288	REF=C;OBS=A;	COSM483_G12V
chr11	534287	534288	REF=C;OBS=T;	COSM484_G12D
chr11	534287	534288	REF=C;OBS=G;	COSM485_G12A
chr11	534287	534288	REF=C;OBS=A;	COSM483_G12V
chr11	534287	534288	REF=C;OBS=T;	COSM484_G12D
chr11	534287	534288	REF=C;OBS=A;	COSM483_G12V
chr11	534287	534288	REF=C;OBS=A;	COSM483_G12V
chr11	534287	534288	REF=C;OBS=A;	COSM483_G12V
chr11	534287	534288	REF=C;OBS=A;	COSM483_G12V
chr11	534287	534288	REF=C;OBS=G;	COSM485_G12A
chr11	534287	534288	REF=C;OBS=A;	COSM483_G12V
chr11	534287	534288	REF=C;OBS=T;	COSM484_G12D
chr11	534287	534288	REF=C;OBS=G;	COSM485_G12A
chr11	534287	534288	REF=C;OBS=A;	COSM483_G12V
chr11	534287	534288	REF=C;OBS=T;	COSM484_G12D
chr11	534287	534288	REF=C;OBS=T;	COSM484_G12D
chr11	534287	534288	REF=C;OBS=T;	COSM484_G12D
chr11	534287	534288	REF=C;OBS=T;	COSM484_G12D
chr11	534287	534288	REF=C;OBS=A;	COSM483_G12V
chr11	534287	534288	REF=C;OBS=A;	COSM483_G12V
chr11	534288	534289	REF=C;OBS=A;	COSM481_G12C
chr11	534288	534289	REF=C;OBS=A;	COSM481_G12C
chr11	534288	534289	REF=C;OBS=T;	COSM480_G12S
chr11	534288	534289	REF=C;OBS=A;	COSM481_G12C
chr11	534288	534289	REF=C;OBS=G;	COSM482_G12R
chr11	534288	534289	REF=C;OBS=T;	COSM480_G12S
chr11	534288	534289	REF=C;OBS=T;	COSM480_G12S
chr11	534288	534289	REF=C;OBS=T;	COSM480_G12S
chr11	534288	534289	REF=C;OBS=A;	COSM481_G12C
chr11	534288	534289	REF=C;OBS=T;	COSM480_G12S
chr11	534288	534289	REF=C;OBS=G;	COSM482_G12R
chr11	534288	534289	REF=C;OBS=T;	COSM480_G12S
chr11	534288	534289	REF=C;OBS=A;	COSM481_G12C
chr11	534288	534289	REF=C;OBS=A;	COSM481_G12C
chr11	534288	534289	REF=C;OBS=G;	COSM482_G12R
chr11	534288	534289	REF=C;OBS=T;	COSM480_G12S
chr11	534288	534289	REF=C;OBS=T;	COSM480_G12S
chr11	534288	534289	REF=C;OBS=A;	COSM481_G12C
chr11	534288	534289	REF=C;OBS=T;	COSM480_G12S
chr11	534288	534289	REF=C;OBS=G;	COSM482_G12R
chr11	534288	534289	REF=C;OBS=G;	COSM482_G12R
chr11	534288	534289	REF=C;OBS=G;	COSM482_G12R
chr11	534288	534289	REF=C;OBS=T;	COSM480_G12S
chr11	534288	534289	REF=C;OBS=T;	COSM480_G12S
chr11	534289	534290	REF=G;OBS=A;	COSM479_A11A
chr11	534291	534292	REF=C;OBS=A;	COSM13204_A11S
chr11	534291	534292	REF=C;OBS=A;	COSM13204_A11S
chr11	534226	534227	REF=G;OBS=C;	COSM1254399_Y32*
chr11	534226	534227	REF=G;OBS=A;	COSM429141_Y32Y
chr11	534268	534269	REF=C;OBS=A;	COSM1354330_A18A
chr11	534269	534270	REF=G;OBS=A;	COSM327244_A18V
chr11	534278	534279	REF=C;OBS=T;	COSM1354332_G15D
chr11	534281	534282	REF=A;OBS=C;	COSM238587_V14G
chr11	534284	534285	REF=C;OBS=A;	COSM120918_G13V
chr11	534284	534285	REF=C;OBS=A;	COSM120918_G13V
chr11	534285	534286	REF=C;OBS=A;	COSM689078_G13C
chr11	534285	534286	REF=C;OBS=G;	COSM99938_G13R
chr11	534285	534286	REF=C;OBS=G;	COSM99938_G13R
chr11	534285	534286	REF=C;OBS=G;	COSM99938_G13R
chr11	534287	534288	REF=C;OBS=T;	COSM99915_G12D
chr11	534287	534288	REF=C;OBS=G;	COSM120919_G12A
chr11	534287	534288	REF=C;OBS=T;	COSM99915_G12D
chr11	534287	534288	REF=C;OBS=T;	COSM99915_G12D
chr11	534288	534289	REF=C;OBS=A;	COSM1644659_G12C
chr12	25398235	25398236	REF=A;OBS=G;	COSM99692_F28S
chr12	25398237	25398238	REF=A;OBS=G;	COSM1360861_H27H
chr12	25398238	25398239	REF=T;OBS=A;	COSM12704_H27L
chr12	25398239	25398240	REF=G;OBS=T;	COSM1360863_H27N
chr12	25398247	25398248	REF=A;OBS=T;	COSM87313_I24N
chr12	25398247	25398248	REF=A;OBS=T;	COSM87313_I24N
chr12	25398248	25398249	REF=T;OBS=C;	COSM1360865_I24V
chr12	25398249	25398250	REF=T;OBS=C;	COSM938160_L23L
chr12	25398249	25398250	REF=T;OBS=C;	COSM938160_L23L
chr12	25398250	25398251	REF=A;OBS=C;	COSM303853_L23R
chr12	25398251	25398252	REF=G;OBS=T;	COSM19907_L23I
chr12	25398252	25398253	REF=C;OBS=T;	COSM545_Q22Q
chr12	25398252	25398253	REF=C;OBS=T;	COSM545_Q22Q
chr12	25398253	25398254	REF=T;OBS=C;	COSM544_Q22R
chr12	25398254	25398255	REF=G;OBS=A;	COSM33721_Q22*
chr12	25398254	25398255	REF=G;OBS=T;	COSM543_Q22K
chr12	25398254	25398255	REF=G;OBS=T;	COSM543_Q22K
chr12	25398254	25398255	REF=G;OBS=T;	COSM543_Q22K
chr12	25398258	25398259	REF=C;OBS=T;	COSM1360871_T20T
chr12	25398258	25398259	REF=C;OBS=A;	COSM1360873_T20T
chr12	25398259	25398260	REF=G;OBS=C;	COSM938161_T20R
chr12	25398260	25398261	REF=T;OBS=A;	COSM87289_T20S
chr12	25398260	25398261	REF=T;OBS=C;	COSM1163765_K16R
chr12	25398260	25398261	REF=T;OBS=C;	COSM1360875_T20A
chr12	25398261	25398262	REF=C;OBS=A;	COSM20818_L19F
chr12	25398261	25398262	REF=C;OBS=G;	COSM12703_L19F
chr12	25398261	25398262	REF=C;OBS=G;	COSM12703_L19F
chr12	25398261	25398262	REF=C;OBS=A;	COSM20818_L19F
chr12	25398261	25398262	REF=C;OBS=G;	COSM12703_L19F
chr12	25398265	25398266	REF=G;OBS=T;	COSM542_A18D
chr12	25398265	25398266	REF=G;OBS=T;	COSM542_A18D
chr12	25398265	25398266	REF=G;OBS=T;	COSM542_A18D
chr12	25398266	25398267	REF=C;OBS=T;	COSM541_A18T
chr12	25398266	25398267	REF=A;OBS=C;	COSM249887_V14G
chr12	25398268	25398269	REF=C;OBS=T;	COSM51382_S17N
chr12	25398269	25398271	REF=CC;OBS=AA;	COSM1685355_G13F
chr12	25398269	25398271	REF=CC;OBS=AT;	COSM1666974_G13Y
chr12	25398269	25398270	REF=T;OBS=C;	COSM540_S17G
chr12	25398269	25398270	REF=T;OBS=C;	COSM540_S17G
chr12	25398271	25398274	REF=CCA;OBS=GAC;	COSM1716372_G12L
chr12	25398271	25398274	REF=CCA;OBS=TCT;	COSM249888_G12R
chr12	25398273	25398274	REF=G;OBS=T;	COSM1360879_G15G
chr12	25398274	25398275	REF=A;OBS=G;	COSM328030_A11A
chr12	25398274	25398275	REF=C;OBS=T;	COSM539_G15D
chr12	25398275	25398276	REF=C;OBS=T;	COSM538_G15S
chr12	25398275	25398276	REF=C;OBS=T;	COSM538_G15S
chr12	25398277	25398278	REF=A;OBS=G;	COSM1360881_V14A
chr12	25398278	25398279	REF=C;OBS=T;	COSM12722_V14I
chr12	25398278	25398279	REF=C;OBS=T;	COSM12722_V14I
chr12	25398278	25398281	REF=CGC;OBS=TGT;	COSM30568_G13_V14>DI
chr12	25398278	25398279	REF=C;OBS=T;	COSM12722_V14I
chr12	25398279	25398281	REF=CG;OBS=TA;	COSM531_G13D
chr12	25398279	25398280	REF=G;OBS=T;	COSM537_G13G
chr12	25398279	25398281	REF=CG;OBS=TA;	COSM531_G13D
chr12	25398279	25398281	REF=CG;OBS=TA;	COSM531_G13D
chr12	25398279	25398281	REF=CG;OBS=TA;	COSM531_G13D
chr12	25398279	25398280	REF=G;OBS=A;	COSM536_G13G
chr12	25398279	25398281	REF=CG;OBS=AA;	COSM12721_G13V
chr12	25398279	25398280	REF=G;OBS=A;	COSM536_G13G
chr12	25398279	25398280	REF=G;OBS=C;	COSM535_G13G
chr12	25398279	25398281	REF=CG;OBS=TA;	COSM531_G13D
chr12	25398279	25398281	REF=CG;OBS=TA;	COSM531_G13D
chr12	25398279	25398280	REF=G;OBS=T;	COSM537_G13G
chr12	25398279	25398280	REF=G;OBS=C;	COSM535_G13G
chr12	25398279	25398280	REF=G;OBS=A;	COSM536_G13G
chr12	25398279	25398280	REF=G;OBS=T;	COSM537_G13G
chr12	25398279	25398281	REF=CG;OBS=AA;	COSM12721_G13V
chr12	25398279	25398282	REF=CCG;OBS=GCA;	COSM526_G13R
chr12	25398279	25398281	REF=CG;OBS=TT;	COSM87280_G13E
chr12	25398279	25398280	REF=G;OBS=A;	COSM536_G13G
chr12	25398279	25398281	REF=CG;OBS=AC;	COSM530_G13V
chr12	25398279	25398281	REF=CG;OBS=TA;	COSM531_G13D
chr12	25398279	25398281	REF=CG;OBS=AA;	COSM12721_G13V
chr12	25398279	25398281	REF=CG;OBS=TC;	COSM30567_G13E
chr12	25398280	25398281	REF=C;OBS=T;	COSM532_G13D
chr12	25398280	25398281	REF=C;OBS=A;	COSM534_G13V
chr12	25398280	25398281	REF=C;OBS=G;	COSM533_G13A
chr12	25398280	25398281	REF=C;OBS=A;	COSM534_G13V
chr12	25398280	25398281	REF=C;OBS=T;	COSM532_G13D
chr12	25398280	25398281	REF=C;OBS=A;	COSM534_G13V
chr12	25398280	25398281	REF=C;OBS=T;	COSM532_G13D
chr12	25398280	25398281	REF=C;OBS=A;	COSM534_G13V
chr12	25398280	25398281	REF=C;OBS=T;	COSM532_G13D
chr12	25398280	25398281	REF=C;OBS=T;	COSM532_G13D
chr12	25398280	25398281	REF=C;OBS=A;	COSM534_G13V
chr12	25398280	25398281	REF=C;OBS=T;	COSM532_G13D
chr12	25398280	25398281	REF=C;OBS=T;	COSM532_G13D
chr12	25398280	25398281	REF=C;OBS=G;	COSM533_G13A
chr12	25398280	25398281	REF=C;OBS=T;	COSM532_G13D
chr12	25398280	25398281	REF=C;OBS=A;	COSM534_G13V
chr12	25398280	25398281	REF=C;OBS=T;	COSM532_G13D
chr12	25398280	25398281	REF=C;OBS=T;	COSM532_G13D
chr12	25398280	25398282	REF=CC;OBS=TT;	COSM53283_G13N
chr12	25398280	25398281	REF=C;OBS=T;	COSM532_G13D
chr12	25398280	25398281	REF=C;OBS=T;	COSM532_G13D
chr12	25398280	25398281	REF=C;OBS=T;	COSM532_G13D
chr12	25398280	25398281	REF=C;OBS=G;	COSM533_G13A
chr12	25398280	25398281	REF=C;OBS=T;	COSM532_G13D
chr12	25398280	25398281	REF=C;OBS=T;	COSM532_G13D
chr12	25398280	25398281	REF=C;OBS=T;	COSM532_G13D
chr12	25398280	25398281	REF=C;OBS=T;	COSM532_G13D
chr12	25398280	25398281	REF=C;OBS=T;	COSM532_G13D
chr12	25398280	25398281	REF=C;OBS=T;	COSM532_G13D
chr12	25398280	25398281	REF=C;OBS=G;	COSM533_G13A
chr12	25398280	25398281	REF=C;OBS=A;	COSM534_G13V
chr12	25398280	25398281	REF=C;OBS=T;	COSM532_G13D
chr12	25398280	25398281	REF=C;OBS=T;	COSM532_G13D
chr12	25398280	25398281	REF=C;OBS=G;	COSM533_G13A
chr12	25398280	25398281	REF=C;OBS=T;	COSM532_G13D
chr12	25398280	25398281	REF=C;OBS=T;	COSM532_G13D
chr12	25398280	25398281	REF=C;OBS=T;	COSM532_G13D
chr12	25398280	25398281	REF=C;OBS=G;	COSM533_G13A
chr12	25398280	25398281	REF=C;OBS=A;	COSM534_G13V
chr12	25398280	25398282	REF=CC;OBS=TA;	COSM525_G13I
chr12	25398281	25398282	REF=C;OBS=T;	COSM528_G13S
chr12	25398281	25398282	REF=C;OBS=A;	COSM527_G13C
chr12	25398281	25398282	REF=C;OBS=T;	COSM528_G13S
chr12	25398281	25398282	REF=C;OBS=A;	COSM527_G13C
chr12	25398281	25398282	REF=C;OBS=T;	COSM528_G13S
chr12	25398281	25398282	REF=C;OBS=A;	COSM527_G13C
chr12	25398281	25398282	REF=C;OBS=T;	COSM528_G13S
chr12	25398281	25398282	REF=C;OBS=A;	COSM527_G13C
chr12	25398281	25398282	REF=C;OBS=G;	COSM529_G13R
chr12	25398281	25398282	REF=C;OBS=A;	COSM527_G13C
chr12	25398281	25398282	REF=C;OBS=G;	COSM529_G13R
chr12	25398281	25398282	REF=C;OBS=G;	COSM529_G13R
chr12	25398281	25398282	REF=C;OBS=T;	COSM528_G13S
chr12	25398281	25398282	REF=C;OBS=A;	COSM527_G13C
chr12	25398281	25398282	REF=C;OBS=G;	COSM529_G13R
chr12	25398281	25398282	REF=C;OBS=T;	COSM528_G13S
chr12	25398281	25398282	REF=C;OBS=A;	COSM527_G13C
chr12	25398281	25398282	REF=C;OBS=A;	COSM527_G13C
chr12	25398281	25398282	REF=C;OBS=T;	COSM528_G13S
chr12	25398281	25398282	REF=C;OBS=A;	COSM527_G13C
chr12	25398281	25398282	REF=C;OBS=T;	COSM528_G13S
chr12	25398281	25398282	REF=C;OBS=A;	COSM527_G13C
chr12	25398281	25398282	REF=C;OBS=T;	COSM528_G13S
chr12	25398281	25398282	REF=C;OBS=T;	COSM528_G13S
chr12	25398281	25398282	REF=C;OBS=A;	COSM527_G13C
chr12	25398281	25398282	REF=C;OBS=T;	COSM528_G13S
chr12	25398281	25398282	REF=C;OBS=G;	COSM529_G13R
chr12	25398281	25398282	REF=C;OBS=G;	COSM529_G13R
chr12	25398281	25398282	REF=C;OBS=A;	COSM527_G13C
chr12	25398281	25398282	REF=C;OBS=A;	COSM527_G13C
chr12	25398281	25398283	REF=AC;OBS=TA;	COSM87281_G13C
chr12	25398281	25398282	REF=C;OBS=T;	COSM528_G13S
chr12	25398281	25398282	REF=C;OBS=A;	COSM527_G13C
chr12	25398281	25398282	REF=C;OBS=A;	COSM527_G13C
chr12	25398281	25398282	REF=C;OBS=G;	COSM529_G13R
chr12	25398281	25398282	REF=C;OBS=T;	COSM528_G13S
chr12	25398282	25398284	REF=CA;OBS=TC;	COSM30566_G12E
chr12	25398282	25398284	REF=CA;OBS=TG;	COSM14209_G12D
chr12	25398282	25398285	REF=CCA;OBS=ACG;	COSM513_G12C
chr12	25398282	25398284	REF=CA;OBS=AG;	COSM515_G12V
chr12	25398282	25398284	REF=CA;OBS=TT;	COSM519_G12E
chr12	25398282	25398283	REF=A;OBS=G;	COSM523_G12G
chr12	25398282	25398283	REF=A;OBS=C;	COSM1159170_G12G
chr12	25398282	25398283	REF=A;OBS=G;	COSM523_G12G
chr12	25398282	25398283	REF=A;OBS=T;	COSM524_G12G
chr12	25398282	25398283	REF=A;OBS=G;	COSM523_G12G
chr12	25398282	25398284	REF=CA;OBS=TG;	COSM14209_G12D
chr12	25398282	25398284	REF=CA;OBS=AG;	COSM515_G12V
chr12	25398282	25398283	REF=A;OBS=T;	COSM524_G12G
chr12	25398282	25398285	REF=CCA;OBS=ACC;	COSM36281_G12W
chr12	25398282	25398284	REF=CA;OBS=AG;	COSM515_G12V
chr12	25398283	25398284	REF=C;OBS=T;	COSM521_G12D
chr12	25398283	25398284	REF=C;OBS=A;	COSM520_G12V
chr12	25398283	25398284	REF=C;OBS=G;	COSM522_G12A
chr12	25398283	25398284	REF=C;OBS=T;	COSM521_G12D
chr12	25398283	25398284	REF=C;OBS=A;	COSM520_G12V
chr12	25398283	25398284	REF=C;OBS=G;	COSM522_G12A
chr12	25398283	25398284	REF=C;OBS=T;	COSM521_G12D
chr12	25398283	25398284	REF=C;OBS=A;	COSM520_G12V
chr12	25398283	25398284	REF=C;OBS=G;	COSM522_G12A
chr12	25398283	25398284	REF=C;OBS=T;	COSM521_G12D
chr12	25398283	25398284	REF=C;OBS=A;	COSM520_G12V
chr12	25398283	25398284	REF=C;OBS=A;	COSM520_G12V
chr12	25398283	25398284	REF=C;OBS=T;	COSM521_G12D
chr12	25398283	25398284	REF=C;OBS=G;	COSM522_G12A
chr12	25398283	25398284	REF=C;OBS=T;	COSM521_G12D
chr12	25398283	25398284	REF=C;OBS=A;	COSM520_G12V
chr12	25398283	25398284	REF=C;OBS=G;	COSM522_G12A
chr12	25398283	25398284	REF=C;OBS=T;	COSM521_G12D
chr12	25398283	25398284	REF=C;OBS=A;	COSM520_G12V
chr12	25398283	25398284	REF=C;OBS=G;	COSM522_G12A
chr12	25398283	25398284	REF=C;OBS=T;	COSM521_G12D
chr12	25398283	25398284	REF=C;OBS=A;	COSM520_G12V
chr12	25398283	25398284	REF=C;OBS=A;	COSM520_G12V
chr12	25398283	25398284	REF=C;OBS=G;	COSM522_G12A
chr12	25398283	25398284	REF=C;OBS=A;	COSM520_G12V
chr12	25398283	25398284	REF=C;OBS=T;	COSM521_G12D
chr12	25398283	25398284	REF=C;OBS=G;	COSM522_G12A
chr12	25398283	25398284	REF=C;OBS=A;	COSM520_G12V
chr12	25398283	25398284	REF=C;OBS=T;	COSM521_G12D
chr12	25398283	25398284	REF=C;OBS=A;	COSM520_G12V
chr12	25398283	25398284	REF=C;OBS=A;	COSM520_G12V
chr12	25398283	25398284	REF=C;OBS=G;	COSM522_G12A
chr12	25398283	25398285	REF=CC;OBS=GA;	COSM514_G12L
chr12	25398283	25398285	REF=CC;OBS=AA;	COSM512_G12F
chr12	25398283	25398285	REF=CC;OBS=AT;	COSM25081_G12Y
chr12	25398283	25398285	REF=CC;OBS=GA;	COSM514_G12L
chr12	25398283	25398284	REF=C;OBS=T;	COSM521_G12D
chr12	25398283	25398285	REF=CC;OBS=TA;	COSM34144_G12I
chr12	25398283	25398284	REF=C;OBS=G;	COSM522_G12A
chr12	25398283	25398284	REF=C;OBS=G;	COSM522_G12A
chr12	25398283	25398284	REF=C;OBS=A;	COSM520_G12V
chr12	25398283	25398284	REF=C;OBS=T;	COSM521_G12D
chr12	25398283	25398284	REF=C;OBS=T;	COSM521_G12D
chr12	25398283	25398284	REF=C;OBS=T;	COSM521_G12D
chr12	25398283	25398284	REF=C;OBS=T;	COSM521_G12D
chr12	25398283	25398284	REF=C;OBS=A;	COSM520_G12V
chr12	25398283	25398284	REF=C;OBS=T;	COSM521_G12D
chr12	25398283	25398284	REF=C;OBS=A;	COSM520_G12V
chr12	25398283	25398284	REF=C;OBS=T;	COSM521_G12D
chr12	25398283	25398284	REF=C;OBS=A;	COSM520_G12V
chr12	25398283	25398284	REF=C;OBS=G;	COSM522_G12A
chr12	25398283	25398284	REF=C;OBS=A;	COSM520_G12V
chr12	25398283	25398284	REF=C;OBS=A;	COSM520_G12V
chr12	25398283	25398285	REF=CC;OBS=GA;	COSM514_G12L
chr12	25398283	25398284	REF=C;OBS=T;	COSM521_G12D
chr12	25398283	25398284	REF=C;OBS=T;	COSM521_G12D
chr12	25398283	25398285	REF=CC;OBS=AA;	COSM512_G12F
chr12	25398283	25398285	REF=CC;OBS=AT;	COSM25081_G12Y
chr12	25398283	25398284	REF=C;OBS=T;	COSM521_G12D
chr12	25398283	25398284	REF=C;OBS=A;	COSM520_G12V
chr12	25398283	25398284	REF=C;OBS=G;	COSM522_G12A
chr12	25398283	25398284	REF=C;OBS=T;	COSM521_G12D
chr12	25398283	25398284	REF=C;OBS=A;	COSM520_G12V
chr12	25398283	25398284	REF=C;OBS=G;	COSM522_G12A
chr12	25398283	25398284	REF=C;OBS=A;	COSM520_G12V
chr12	25398283	25398284	REF=C;OBS=A;	COSM520_G12V
chr12	25398283	25398284	REF=C;OBS=G;	COSM522_G12A
chr12	25398283	25398285	REF=CC;OBS=TA;	COSM34144_G12I
chr12	25398283	25398285	REF=CC;OBS=AA;	COSM512_G12F
chr12	25398283	25398284	REF=C;OBS=G;	COSM522_G12A
chr12	25398283	25398284	REF=C;OBS=G;	COSM522_G12A
chr12	25398283	25398285	REF=CC;OBS=TT;	COSM13643_G12N
chr12	25398283	25398284	REF=C;OBS=A;	COSM520_G12V
chr12	25398283	25398284	REF=C;OBS=A;	COSM520_G12V
chr12	25398283	25398284	REF=C;OBS=T;	COSM521_G12D
chr12	25398283	25398284	REF=C;OBS=T;	COSM521_G12D
chr12	25398283	25398284	REF=C;OBS=G;	COSM522_G12A
chr12	25398283	25398284	REF=C;OBS=G;	COSM522_G12A
chr12	25398283	25398284	REF=C;OBS=T;	COSM521_G12D
chr12	25398283	25398284	REF=C;OBS=A;	COSM520_G12V
chr12	25398283	25398284	REF=C;OBS=A;	COSM520_G12V
chr12	25398283	25398284	REF=C;OBS=G;	COSM522_G12A
chr12	25398283	25398285	REF=CC;OBS=AA;	COSM512_G12F
chr12	25398283	25398284	REF=C;OBS=T;	COSM521_G12D
chr12	25398283	25398284	REF=C;OBS=A;	COSM520_G12V
chr12	25398283	25398284	REF=C;OBS=G;	COSM522_G12A
chr12	25398283	25398285	REF=CC;OBS=AA;	COSM512_G12F
chr12	25398283	25398284	REF=C;OBS=G;	COSM522_G12A
chr12	25398283	25398284	REF=C;OBS=T;	COSM521_G12D
chr12	25398283	25398284	REF=C;OBS=G;	COSM522_G12A
chr12	25398283	25398284	REF=C;OBS=A;	COSM520_G12V
chr12	25398283	25398284	REF=C;OBS=G;	COSM522_G12A
chr12	25398284	25398285	REF=C;OBS=A;	COSM516_G12C
chr12	25398284	25398285	REF=C;OBS=A;	COSM516_G12C
chr12	25398284	25398285	REF=C;OBS=G;	COSM518_G12R
chr12	25398284	25398285	REF=C;OBS=A;	COSM516_G12C
chr12	25398284	25398285	REF=C;OBS=T;	COSM517_G12S
chr12	25398284	25398285	REF=C;OBS=A;	COSM516_G12C
chr12	25398284	25398285	REF=C;OBS=A;	COSM516_G12C
chr12	25398284	25398285	REF=C;OBS=T;	COSM517_G12S
chr12	25398284	25398285	REF=C;OBS=G;	COSM518_G12R
chr12	25398284	25398285	REF=C;OBS=G;	COSM518_G12R
chr12	25398284	25398285	REF=C;OBS=G;	COSM518_G12R
chr12	25398284	25398285	REF=C;OBS=T;	COSM517_G12S
chr12	25398284	25398285	REF=C;OBS=T;	COSM517_G12S
chr12	25398284	25398285	REF=C;OBS=A;	COSM516_G12C
chr12	25398284	25398285	REF=C;OBS=G;	COSM518_G12R
chr12	25398284	25398285	REF=C;OBS=G;	COSM518_G12R
chr12	25398284	25398285	REF=C;OBS=T;	COSM517_G12S
chr12	25398284	25398285	REF=C;OBS=G;	COSM518_G12R
chr12	25398284	25398285	REF=C;OBS=A;	COSM516_G12C
chr12	25398284	25398285	REF=C;OBS=T;	COSM517_G12S
chr12	25398284	25398285	REF=C;OBS=A;	COSM516_G12C
chr12	25398284	25398285	REF=C;OBS=A;	COSM516_G12C
chr12	25398284	25398286	REF=AC;OBS=AT;	COSM394409_A11>?
chr12	25398284	25398285	REF=C;OBS=G;	COSM518_G12R
chr12	25398284	25398285	REF=C;OBS=G;	COSM518_G12R
chr12	25398284	25398285	REF=C;OBS=T;	COSM517_G12S
chr12	25398284	25398285	REF=C;OBS=A;	COSM516_G12C
chr12	25398284	25398285	REF=C;OBS=G;	COSM518_G12R
chr12	25398284	25398285	REF=C;OBS=T;	COSM517_G12S
chr12	25398284	25398285	REF=C;OBS=A;	COSM516_G12C
chr12	25398284	25398285	REF=C;OBS=G;	COSM518_G12R
chr12	25398284	25398285	REF=C;OBS=T;	COSM517_G12S
chr12	25398284	25398285	REF=C;OBS=T;	COSM517_G12S
chr12	25398284	25398285	REF=C;OBS=G;	COSM518_G12R
chr12	25398284	25398285	REF=C;OBS=T;	COSM517_G12S
chr12	25398284	25398285	REF=C;OBS=T;	COSM517_G12S
chr12	25398284	25398285	REF=C;OBS=T;	COSM517_G12S
chr12	25398284	25398285	REF=C;OBS=A;	COSM516_G12C
chr12	25398284	25398285	REF=C;OBS=A;	COSM516_G12C
chr12	25398284	25398285	REF=C;OBS=T;	COSM517_G12S
chr12	25398284	25398285	REF=C;OBS=G;	COSM518_G12R
chr12	25398284	25398285	REF=C;OBS=T;	COSM517_G12S
chr12	25398284	25398285	REF=C;OBS=G;	COSM518_G12R
chr12	25398284	25398285	REF=C;OBS=A;	COSM516_G12C
chr12	25398284	25398285	REF=C;OBS=A;	COSM516_G12C
chr12	25398284	25398285	REF=C;OBS=T;	COSM517_G12S
chr12	25398284	25398285	REF=C;OBS=A;	COSM516_G12C
chr12	25398284	25398285	REF=C;OBS=T;	COSM517_G12S
chr12	25398284	25398285	REF=C;OBS=G;	COSM518_G12R
chr12	25398284	25398285	REF=C;OBS=A;	COSM516_G12C
chr12	25398284	25398285	REF=C;OBS=A;	COSM516_G12C
chr12	25398284	25398285	REF=C;OBS=T;	COSM517_G12S
chr12	25398284	25398285	REF=C;OBS=G;	COSM518_G12R
chr12	25398284	25398285	REF=C;OBS=G;	COSM518_G12R
chr12	25398284	25398285	REF=C;OBS=A;	COSM516_G12C
chr12	25398284	25398285	REF=C;OBS=T;	COSM517_G12S
chr12	25398284	25398285	REF=C;OBS=G;	COSM518_G12R
chr12	25398284	25398285	REF=C;OBS=A;	COSM516_G12C
chr12	25398284	25398285	REF=C;OBS=A;	COSM516_G12C
chr12	25398284	25398285	REF=C;OBS=A;	COSM516_G12C
chr12	25398284	25398285	REF=C;OBS=G;	COSM518_G12R
chr12	25398284	25398285	REF=C;OBS=T;	COSM517_G12S
chr12	25398284	25398285	REF=C;OBS=A;	COSM516_G12C
chr12	25398284	25398285	REF=C;OBS=G;	COSM518_G12R
chr12	25398284	25398285	REF=C;OBS=A;	COSM516_G12C
chr12	25398284	25398285	REF=C;OBS=T;	COSM517_G12S
chr12	25398284	25398285	REF=C;OBS=G;	COSM518_G12R
chr12	25398284	25398285	REF=C;OBS=A;	COSM516_G12C
chr12	25398286	25398287	REF=G;OBS=A;	COSM511_A11V
chr12	25398286	25398287	REF=G;OBS=A;	COSM511_A11V
chr12	25398286	25398287	REF=G;OBS=A;	COSM511_A11V
chr12	25398287	25398288	REF=C;OBS=G;	COSM510_A11P
chr12	25398287	25398288	REF=C;OBS=G;	COSM510_A11P
chr12	25398288	25398289	REF=T;OBS=G;	COSM1605974_G10G
chr12	25398288	25398289	REF=T;OBS=C;	COSM1360886_G10G
chr12	25398289	25398290	REF=C;OBS=T;	COSM110699_G10E
chr12	25398290	25398291	REF=C;OBS=T;	COSM1360888_G10R
chr12	25398291	25398292	REF=A;OBS=G;	COSM509_V9V
chr12	25398293	25398294	REF=C;OBS=T;	COSM1562184_V9I
chr12	25398293	25398294	REF=C;OBS=A;	COSM1360890_V9F
chr12	25398294	25398295	REF=T;OBS=C;	COSM507_V8V
chr12	25398295	25398296	REF=A;OBS=G;	COSM1360893_V8A
chr12	25398299	25398300	REF=C;OBS=T;	COSM30620_V7M
chr12	25398303	25398304	REF=T;OBS=G;	COSM506_K5N
chr12	25398303	25398304	REF=T;OBS=A;	COSM24602_K5N
chr12	25398304	25398305	REF=T;OBS=C;	COSM1360895_K5R
chr12	25398305	25398306	REF=T;OBS=C;	COSM132886_K5E
chr12	25398305	25398306	REF=T;OBS=C;	COSM132886_K5E
chr12	25398237	25398238	REF=A;OBS=G;	COSM1360860_H27H
chr12	25398239	25398240	REF=G;OBS=T;	COSM1360862_H27N
chr12	25398247	25398248	REF=A;OBS=T;	COSM1152501_I24N
chr12	25398248	25398249	REF=T;OBS=C;	COSM1360864_I24V
chr12	25398249	25398250	REF=T;OBS=C;	COSM1360866_L23L
chr12	25398249	25398250	REF=T;OBS=C;	COSM1360866_L23L
chr12	25398252	25398253	REF=C;OBS=T;	COSM1360867_Q22Q
chr12	25398253	25398254	REF=T;OBS=C;	COSM1360868_Q22R
chr12	25398254	25398255	REF=G;OBS=T;	COSM1360869_Q22K
chr12	25398258	25398259	REF=C;OBS=A;	COSM1360872_T20T
chr12	25398258	25398259	REF=C;OBS=T;	COSM1360870_T20T
chr12	25398259	25398260	REF=G;OBS=C;	COSM1152502_T20R
chr12	25398260	25398261	REF=T;OBS=C;	COSM1360874_T20A
chr12	25398261	25398262	REF=C;OBS=G;	COSM1360876_L19F
chr12	25398261	25398262	REF=C;OBS=G;	COSM1360876_L19F
chr12	25398261	25398262	REF=C;OBS=A;	COSM1212766_L19F
chr12	25398269	25398270	REF=T;OBS=C;	COSM1360877_S17G
chr12	25398273	25398274	REF=G;OBS=T;	COSM1360878_G15G
chr12	25398277	25398278	REF=A;OBS=C;	COSM1360882_V14G
chr12	25398277	25398278	REF=A;OBS=G;	COSM1360880_V14A
chr12	25398278	25398279	REF=C;OBS=T;	COSM1360883_V14I
chr12	25398279	25398280	REF=G;OBS=A;	COSM1152503_G13G
chr12	25398280	25398281	REF=C;OBS=T;	COSM1140132_G13D
chr12	25398280	25398281	REF=C;OBS=T;	COSM1140132_G13D
chr12	25398280	25398281	REF=C;OBS=T;	COSM1140132_G13D
chr12	25398280	25398281	REF=C;OBS=T;	COSM1140132_G13D
chr12	25398280	25398281	REF=C;OBS=T;	COSM1140132_G13D
chr12	25398280	25398281	REF=C;OBS=A;	COSM1152504_G13V
chr12	25398281	25398282	REF=C;OBS=A;	COSM1152505_G13C
chr12	25398281	25398282	REF=C;OBS=A;	COSM1152505_G13C
chr12	25398281	25398282	REF=C;OBS=A;	COSM1152505_G13C
chr12	25398281	25398282	REF=C;OBS=A;	COSM1152505_G13C
chr12	25398281	25398282	REF=C;OBS=T;	COSM1360884_G13S
chr12	25398281	25398282	REF=C;OBS=A;	COSM1152505_G13C
chr12	25398282	25398283	REF=A;OBS=C;	COSM1159169_G12G
chr12	25398283	25398284	REF=C;OBS=T;	COSM1135366_G12D
chr12	25398283	25398284	REF=C;OBS=A;	COSM1140133_G12V
chr12	25398283	25398284	REF=C;OBS=G;	COSM1140134_G12A
chr12	25398283	25398284	REF=C;OBS=T;	COSM1135366_G12D
chr12	25398283	25398284	REF=C;OBS=T;	COSM1135366_G12D
chr12	25398283	25398284	REF=C;OBS=T;	COSM1135366_G12D
chr12	25398283	25398284	REF=C;OBS=A;	COSM1140133_G12V
chr12	25398283	25398284	REF=C;OBS=T;	COSM1135366_G12D
chr12	25398283	25398284	REF=C;OBS=A;	COSM1140133_G12V
chr12	25398283	25398284	REF=C;OBS=G;	COSM1140134_G12A
chr12	25398283	25398284	REF=C;OBS=T;	COSM1135366_G12D
chr12	25398283	25398284	REF=C;OBS=A;	COSM1140133_G12V
chr12	25398283	25398284	REF=C;OBS=T;	COSM1135366_G12D
chr12	25398283	25398284	REF=C;OBS=A;	COSM1140133_G12V
chr12	25398283	25398284	REF=C;OBS=T;	COSM1135366_G12D
chr12	25398283	25398285	REF=CC;OBS=AT;	COSM1648934_G12Y
chr12	25398283	25398285	REF=CC;OBS=AA;	COSM1140135_G12F
chr12	25398283	25398284	REF=C;OBS=A;	COSM1140133_G12V
chr12	25398283	25398284	REF=C;OBS=T;	COSM1135366_G12D
chr12	25398283	25398284	REF=C;OBS=G;	COSM1140134_G12A
chr12	25398283	25398284	REF=C;OBS=T;	COSM1135366_G12D
chr12	25398283	25398284	REF=C;OBS=T;	COSM1135366_G12D
chr12	25398283	25398284	REF=C;OBS=A;	COSM1140133_G12V
chr12	25398283	25398284	REF=C;OBS=A;	COSM1140133_G12V
chr12	25398283	25398284	REF=C;OBS=T;	COSM1135366_G12D
chr12	25398283	25398284	REF=C;OBS=A;	COSM1140133_G12V
chr12	25398283	25398284	REF=C;OBS=G;	COSM1140134_G12A
chr12	25398284	25398285	REF=C;OBS=G;	COSM1157797_G12R
chr12	25398284	25398285	REF=C;OBS=T;	COSM1152506_G12S
chr12	25398284	25398285	REF=C;OBS=T;	COSM1152506_G12S
chr12	25398284	25398285	REF=C;OBS=A;	COSM1140136_G12C
chr12	25398284	25398285	REF=C;OBS=T;	COSM1152506_G12S
chr12	25398284	25398285	REF=C;OBS=G;	COSM1157797_G12R
chr12	25398284	25398285	REF=C;OBS=G;	COSM1157797_G12R
chr12	25398284	25398285	REF=C;OBS=G;	COSM1157797_G12R
chr12	25398284	25398285	REF=C;OBS=G;	COSM1157797_G12R
chr12	25398284	25398285	REF=C;OBS=A;	COSM1140136_G12C
chr12	25398284	25398285	REF=C;OBS=G;	COSM1157797_G12R
chr12	25398284	25398285	REF=C;OBS=A;	COSM1140136_G12C
chr12	25398284	25398285	REF=C;OBS=T;	COSM1152506_G12S
chr12	25398284	25398285	REF=C;OBS=A;	COSM1140136_G12C
chr12	25398288	25398289	REF=T;OBS=G;	COSM1605973_G10G
chr12	25398288	25398289	REF=T;OBS=C;	COSM1360885_G10G
chr12	25398290	25398291	REF=C;OBS=T;	COSM1360887_G10R
chr12	25398293	25398294	REF=C;OBS=A;	COSM1360889_V9F
chr12	25398293	25398294	REF=C;OBS=T;	COSM1562183_V9I
chr12	25398294	25398295	REF=T;OBS=C;	COSM1360891_V8V
chr12	25398295	25398296	REF=A;OBS=G;	COSM1360892_V8A
chr12	25398304	25398305	REF=T;OBS=C;	COSM1360894_K5R
chr12	25398305	25398306	REF=T;OBS=C;	COSM1605975_K5E
chr15	90631836	90631838	REF=CC;OBS=TA;	COSM256046_R172N
chr15	90631836	90631837	REF=C;OBS=G;	COSM133672_R172S
chr15	90631836	90631837	REF=C;OBS=A;	COSM34090_R172S
chr15	90631836	90631837	REF=C;OBS=A;	COSM34090_R172S
chr15	90631836	90631837	REF=C;OBS=A;	COSM34090_R172S
chr15	90631836	90631837	REF=C;OBS=G;	COSM133672_R172S
chr15	90631837	90631838	REF=C;OBS=A;	COSM33732_R172M
chr15	90631837	90631838	REF=C;OBS=G;	COSM1636997_R172T
chr15	90631837	90631838	REF=C;OBS=A;	COSM33732_R172M
chr15	90631837	90631838	REF=C;OBS=T;	COSM33733_R172K
chr15	90631837	90631838	REF=C;OBS=T;	COSM33733_R172K
chr15	90631837	90631838	REF=C;OBS=T;	COSM33733_R172K
chr15	90631837	90631838	REF=C;OBS=T;	COSM33733_R172K
chr15	90631837	90631838	REF=C;OBS=A;	COSM33732_R172M
chr15	90631837	90631838	REF=C;OBS=T;	COSM33733_R172K
chr15	90631838	90631839	REF=T;OBS=A;	COSM34039_R172W
chr15	90631838	90631839	REF=T;OBS=A;	COSM34039_R172W
chr15	90631838	90631839	REF=T;OBS=C;	COSM33731_R172G
chr15	90631838	90631839	REF=T;OBS=G;	COSM1638389_R172R
chr15	90631838	90631839	REF=T;OBS=C;	COSM33731_R172G
chr15	90631838	90631839	REF=T;OBS=A;	COSM34039_R172W
chr15	90631839	90631840	REF=G;OBS=T;	COSM1375399_G171G
chr15	90631840	90631841	REF=C;OBS=T;	COSM86960_G171D
chr15	90631840	90631841	REF=C;OBS=T;	COSM86960_G171D
chr15	90631840	90631841	REF=C;OBS=T;	COSM86960_G171D
chr15	90631933	90631934	REF=C;OBS=A;	COSM41875_R140L
chr15	90631933	90631934	REF=C;OBS=T;	COSM41590_R140Q
chr15	90631933	90631934	REF=C;OBS=A;	COSM41875_R140L
chr15	90631933	90631934	REF=C;OBS=T;	COSM41590_R140Q
chr15	90631934	90631935	REF=G;OBS=A;	COSM41877_R140W
chr15	90631934	90631935	REF=G;OBS=A;	COSM41877_R140W
chr15	90631937	90631938	REF=T;OBS=A;	COSM227366_I139F
chr17	29527439	29527440	REF=A;OBS=;	COSM41809_K297fs*20
chr17	29684021	29684023	REF=AA;OBS=;	COSM24870_K2595fs*5
chr17	29527461	29527462	REF=G;OBS=;	COSM1666983_R304fs*13
chr17	29527460	29527461	REF=C;OBS=T;	COSM24486_R304*
chr17	29527460	29527461	REF=C;OBS=T;	COSM24486_R304*
chr17	29527460	29527461	REF=C;OBS=T;	COSM24486_R304*
chr17	29527461	29527462	REF=G;OBS=T;	COSM1382032_R304L
chr17	29527485	29527486	REF=G;OBS=C;	COSM560405_G312A
chr17	29528096	29528097	REF=C;OBS=T;	COSM24452_Q369*
chr17	29684000	29684001	REF=C;OBS=T;	COSM41792_Q2588*
chr17	29684000	29684001	REF=C;OBS=T;	COSM41792_Q2588*
chr17	29684003	29684004	REF=C;OBS=T;	COSM41793_Q2589*
chr17	29684019	29684020	REF=G;OBS=C;	COSM145670_R2594P
chr17	29684021	29684022	REF=A;OBS=G;	COSM472541_K2595E
chr17	29684027	29684028	REF=T;OBS=C;	COSM1382227_S2597P
chr17	29684028	29684029	REF=C;OBS=A;	COSM34179_S2597*
chr17	29684028	29684029	REF=C;OBS=T;	COSM1651758_S2597L
chr17	29684029	29684030	REF=A;OBS=G;	COSM1382229_S2597S
chr17	29684043	29684044	REF=A;OBS=T;	COSM1167911_N2602I
chr17	29527460	29527461	REF=C;OBS=T;	COSM1666613_R304*
chr17	29527461	29527462	REF=G;OBS=T;	COSM1382031_R304L
chr17	29527485	29527486	REF=G;OBS=C;	COSM560404_G312A
chr17	29528053	29528054	REF=G;OBS=A;	COSM234175_?
chr17	29684000	29684001	REF=C;OBS=T;	COSM1563908_Q2588*
chr17	29684019	29684020	REF=G;OBS=C;	COSM1317034_R2594P
chr17	29684021	29684022	REF=A;OBS=G;	COSM472540_K2595E
chr17	29684027	29684028	REF=T;OBS=C;	COSM1382226_S2597P
chr17	29684029	29684030	REF=A;OBS=G;	COSM1382228_S2597S
chr17	29684043	29684044	REF=A;OBS=T;	COSM1167910_N2602I
chr17	73775158	73775159	REF=T;OBS=A;	COSM1522291_T33S
chr17	73775163	73775164	REF=G;OBS=A;	COSM1710800_P31L
chr17	73775176	73775177	REF=T;OBS=C;	COSM707200_R27G
chr17	7572961	7572962	REF=G;OBS=A;	COSM307349_L383F
chr17	7572965	7572966	REF=T;OBS=A;	COSM1167962_K381N
chr17	7572968	7572969	REF=A;OBS=G;	COSM96248_H380H
chr17	7572971	7572972	REF=G;OBS=A;	COSM1386542_R379R
chr17	7572972	7572973	REF=C;OBS=T;	COSM44189_R379H
chr17	7572979	7572980	REF=T;OBS=G;	COSM1658764_T377P
chr17	7572980	7572981	REF=A;OBS=G;	COSM1386544_S376S
chr17	7572982	7572983	REF=A;OBS=G;	COSM1386546_S376P
chr17	7572982	7572983	REF=A;OBS=C;	COSM45591_S376A
chr17	7572982	7572983	REF=A;OBS=T;	COSM45566_S376T
chr17	7572985	7572986	REF=G;OBS=A;	COSM307348_Q375*
chr17	7573000	7573001	REF=T;OBS=G;	COSM44104_K370Q
chr17	7573009	7573010	REF=T;OBS=C;	COSM1191161_?
chr17	7573009	7573010	REF=T;OBS=A;	COSM45409_?
chr17	7573009	7573010	REF=T;OBS=C;	COSM1191161_?
chr17	7573009	7573010	REF=T;OBS=G;	COSM12663_?
chr17	7573982	7573983	REF=C;OBS=A;	COSM46348_L348F
chr17	7573982	7573983	REF=C;OBS=A;	COSM46348_L348F
chr17	7573982	7573983	REF=C;OBS=T;	COSM1386551_L348L
chr17	7573982	7573983	REF=C;OBS=A;	COSM46348_L348F
chr17	7573983	7573984	REF=A;OBS=T;	COSM46015_L348*
chr17	7573983	7573984	REF=A;OBS=T;	COSM46015_L348*
chr17	7573986	7573987	REF=G;OBS=C;	COSM46323_A347G
chr17	7573987	7573988	REF=C;OBS=T;	COSM45717_A347T
chr17	7573987	7573988	REF=C;OBS=T;	COSM45717_A347T
chr17	7573989	7573990	REF=T;OBS=G;	COSM45589_E346A
chr17	7573989	7573990	REF=T;OBS=C;	COSM1386553_E346G
chr17	7573990	7573991	REF=C;OBS=A;	COSM44083_E346*
chr17	7573990	7573991	REF=C;OBS=A;	COSM44083_E346*
chr17	7573990	7573991	REF=C;OBS=A;	COSM44083_E346*
chr17	7573992	7573993	REF=T;OBS=A;	COSM1169349_N345I
chr17	7573994	7573995	REF=C;OBS=T;	COSM1386555_L344L
chr17	7573995	7573996	REF=A;OBS=C;	COSM46303_L344R
chr17	7573995	7573996	REF=A;OBS=C;	COSM46303_L344R
chr17	7573995	7573996	REF=A;OBS=G;	COSM44070_L344P
chr17	7573995	7573996	REF=A;OBS=G;	COSM44070_L344P
chr17	7573998	7573999	REF=T;OBS=C;	COSM1386557_E343G
chr17	7573999	7574000	REF=C;OBS=A;	COSM11078_E343*
chr17	7573999	7574000	REF=C;OBS=A;	COSM11078_E343*
chr17	7573999	7574000	REF=C;OBS=A;	COSM11078_E343*
chr17	7573999	7574000	REF=C;OBS=A;	COSM11078_E343*
chr17	7573999	7574000	REF=C;OBS=A;	COSM11078_E343*
chr17	7574000	7574001	REF=T;OBS=C;	COSM1386559_R342R
chr17	7574001	7574002	REF=C;OBS=G;	COSM45276_R342P
chr17	7574001	7574002	REF=C;OBS=T;	COSM45278_R342Q
chr17	7574001	7574002	REF=C;OBS=G;	COSM45276_R342P
chr17	7574001	7574002	REF=C;OBS=G;	COSM45276_R342P
chr17	7574002	7574003	REF=G;OBS=A;	COSM11073_R342*
chr17	7574002	7574003	REF=G;OBS=A;	COSM11073_R342*
chr17	7574002	7574003	REF=G;OBS=A;	COSM11073_R342*
chr17	7574002	7574003	REF=G;OBS=A;	COSM11073_R342*
chr17	7574002	7574003	REF=G;OBS=A;	COSM11073_R342*
chr17	7574002	7574003	REF=G;OBS=A;	COSM11073_R342*
chr17	7574002	7574003	REF=G;OBS=A;	COSM11073_R342*
chr17	7574002	7574003	REF=G;OBS=A;	COSM11073_R342*
chr17	7574002	7574003	REF=G;OBS=A;	COSM11073_R342*
chr17	7574002	7574003	REF=G;OBS=A;	COSM11073_R342*
chr17	7574002	7574004	REF=GG;OBS=AA;	COSM44906_R342*
chr17	7574002	7574003	REF=G;OBS=A;	COSM11073_R342*
chr17	7574002	7574003	REF=G;OBS=A;	COSM11073_R342*
chr17	7574002	7574003	REF=G;OBS=A;	COSM11073_R342*
chr17	7574002	7574003	REF=G;OBS=A;	COSM11073_R342*
chr17	7574002	7574003	REF=G;OBS=A;	COSM11073_R342*
chr17	7574002	7574003	REF=G;OBS=A;	COSM11073_R342*
chr17	7574002	7574003	REF=G;OBS=A;	COSM11073_R342*
chr17	7574004	7574005	REF=A;OBS=C;	COSM45744_F341C
chr17	7574004	7574005	REF=A;OBS=G;	COSM1386561_F341S
chr17	7574005	7574006	REF=A;OBS=G;	COSM1386563_F341L
chr17	7574006	7574007	REF=C;OBS=T;	COSM307329_M340I
chr17	7574008	7574009	REF=T;OBS=C;	COSM84370_M340V
chr17	7574010	7574011	REF=T;OBS=C;	COSM1563607_E339G
chr17	7574011	7574012	REF=C;OBS=A;	COSM11286_E339*
chr17	7574011	7574012	REF=C;OBS=T;	COSM46153_E339K
chr17	7574011	7574012	REF=C;OBS=G;	COSM46250_E339Q
chr17	7574011	7574012	REF=C;OBS=A;	COSM11286_E339*
chr17	7574011	7574012	REF=C;OBS=A;	COSM11286_E339*
chr17	7574011	7574012	REF=C;OBS=A;	COSM11286_E339*
chr17	7574012	7574013	REF=G;OBS=A;	COSM45126_F338F
chr17	7574014	7574015	REF=A;OBS=T;	COSM45767_F338I
chr17	7574014	7574015	REF=A;OBS=G;	COSM1386565_F338L
chr17	7574016	7574017	REF=C;OBS=T;	COSM43882_R337H
chr17	7574016	7574017	REF=C;OBS=A;	COSM11411_R337L
chr17	7574016	7574017	REF=C;OBS=T;	COSM43882_R337H
chr17	7574016	7574017	REF=C;OBS=A;	COSM11411_R337L
chr17	7574016	7574017	REF=C;OBS=A;	COSM11411_R337L
chr17	7574016	7574017	REF=C;OBS=A;	COSM11411_R337L
chr17	7574016	7574017	REF=C;OBS=G;	COSM378685_R337P
chr17	7574016	7574017	REF=C;OBS=T;	COSM43882_R337H
chr17	7574017	7574018	REF=G;OBS=A;	COSM11071_R337C
chr17	7574017	7574018	REF=G;OBS=A;	COSM11071_R337C
chr17	7574017	7574018	REF=G;OBS=A;	COSM11071_R337C
chr17	7574017	7574018	REF=G;OBS=A;	COSM11071_R337C
chr17	7574017	7574018	REF=G;OBS=C;	COSM235697_R337G
chr17	7574017	7574018	REF=G;OBS=A;	COSM11071_R337C
chr17	7574017	7574018	REF=G;OBS=A;	COSM11071_R337C
chr17	7574017	7574018	REF=G;OBS=A;	COSM11071_R337C
chr17	7574017	7574018	REF=G;OBS=A;	COSM11071_R337C
chr17	7574017	7574018	REF=G;OBS=A;	COSM11071_R337C
chr17	7574017	7574018	REF=G;OBS=A;	COSM11071_R337C
chr17	7574017	7574018	REF=G;OBS=A;	COSM11071_R337C
chr17	7574017	7574018	REF=G;OBS=T;	COSM1563605_R337S
chr17	7574017	7574018	REF=G;OBS=A;	COSM11071_R337C
chr17	7574020	7574021	REF=C;OBS=A;	COSM11291_E336*
chr17	7574020	7574021	REF=C;OBS=A;	COSM11291_E336*
chr17	7574020	7574021	REF=C;OBS=A;	COSM11291_E336*
chr17	7574020	7574021	REF=C;OBS=A;	COSM11291_E336*
chr17	7574021	7574022	REF=A;OBS=G;	COSM1386567_R335R
chr17	7574022	7574023	REF=C;OBS=A;	COSM45125_R335L
chr17	7574025	7574026	REF=C;OBS=A;	COSM11514_G334V
chr17	7574025	7574026	REF=C;OBS=A;	COSM11514_G334V
chr17	7574025	7574026	REF=C;OBS=G;	COSM330687_G334A
chr17	7574026	7574027	REF=C;OBS=A;	COSM48816_G334W
chr17	7574026	7574027	REF=C;OBS=A;	COSM48816_G334W
chr17	7574032	7574033	REF=T;OBS=C;	COSM45528_I332V
chr17	7574033	7574034	REF=C;OBS=T;	COSM69404_?
chr17	7574033	7574034	REF=C;OBS=G;	COSM13745_?
chr17	7574033	7574034	REF=C;OBS=A;	COSM49007_?
chr17	7574033	7574034	REF=C;OBS=T;	COSM674054_?
chr17	7574033	7574034	REF=C;OBS=A;	COSM49007_?
chr17	7574034	7574035	REF=T;OBS=C;	COSM87027_?
chr17	7574034	7574035	REF=T;OBS=A;	COSM43791_?
chr17	7574034	7574035	REF=T;OBS=C;	COSM87027_?
chr17	7574034	7574035	REF=T;OBS=A;	COSM43791_?
chr17	7574034	7574035	REF=T;OBS=C;	COSM87027_?
chr17	7576870	7576873	REF=CCT;OBS=NNNNNNNNNNN;	COSM44952_G325fs*23
chr17	7576871	7576872	REF=C;OBS=A;	COSM46030_G325V
chr17	7576871	7576872	REF=C;OBS=G;	COSM46225_G325A
chr17	7576871	7576872	REF=C;OBS=T;	COSM44060_G325E
chr17	7576872	7576873	REF=C;OBS=A;	COSM307331_G325*
chr17	7576872	7576873	REF=C;OBS=A;	COSM307331_G325*
chr17	7576873	7576874	REF=A;OBS=T;	COSM45030_D324E
chr17	7576873	7576874	REF=A;OBS=C;	COSM46013_D324E
chr17	7576873	7576874	REF=A;OBS=G;	COSM45815_D324D
chr17	7576874	7576876	REF=CT;OBS=TC;	COSM45761_D324S
chr17	7576877	7576879	REF=GA;OBS=CC;	COSM45083_L323G
chr17	7576877	7576878	REF=A;OBS=G;	COSM44674_L323P
chr17	7576877	7576878	REF=A;OBS=C;	COSM45081_L323R
chr17	7576878	7576879	REF=G;OBS=T;	COSM44473_L323M
chr17	7576878	7576879	REF=G;OBS=C;	COSM46469_L323V
chr17	7576880	7576881	REF=G;OBS=C;	COSM45093_P322R
chr17	7576880	7576881	REF=G;OBS=A;	COSM44684_P322L
chr17	7576880	7576881	REF=G;OBS=A;	COSM44684_P322L
chr17	7576882	7576883	REF=T;OBS=C;	COSM46088_K321K
chr17	7576882	7576883	REF=T;OBS=C;	COSM46088_K321K
chr17	7576884	7576885	REF=T;OBS=A;	COSM44720_K321*
chr17	7576884	7576885	REF=T;OBS=A;	COSM44720_K321*
chr17	7576885	7576886	REF=C;OBS=G;	COSM10774_K320N
chr17	7576885	7576886	REF=C;OBS=G;	COSM10774_K320N
chr17	7576885	7576886	REF=C;OBS=G;	COSM10774_K320N
chr17	7576885	7576886	REF=C;OBS=T;	COSM44197_K320K
chr17	7576887	7576888	REF=T;OBS=A;	COSM44335_K320*
chr17	7576887	7576888	REF=T;OBS=A;	COSM44335_K320*
chr17	7576887	7576888	REF=T;OBS=A;	COSM44335_K320*
chr17	7576888	7576889	REF=C;OBS=A;	COSM43800_K319N
chr17	7576888	7576889	REF=C;OBS=A;	COSM43800_K319N
chr17	7576889	7576890	REF=T;OBS=C;	COSM45617_K319R
chr17	7576889	7576890	REF=T;OBS=C;	COSM45617_K319R
chr17	7576890	7576891	REF=T;OBS=A;	COSM11658_K319*
chr17	7576890	7576891	REF=T;OBS=C;	COSM44071_K319E
chr17	7576890	7576891	REF=T;OBS=A;	COSM11658_K319*
chr17	7576890	7576891	REF=T;OBS=A;	COSM11658_K319*
chr17	7576890	7576891	REF=T;OBS=A;	COSM11658_K319*
chr17	7576890	7576891	REF=T;OBS=C;	COSM44071_K319E
chr17	7576890	7576891	REF=T;OBS=A;	COSM11658_K319*
chr17	7576891	7576892	REF=T;OBS=C;	COSM1386576_P318P
chr17	7576893	7576894	REF=G;OBS=C;	COSM43887_P318A
chr17	7576895	7576896	REF=T;OBS=C;	COSM46278_Q317R
chr17	7576895	7576896	REF=T;OBS=C;	COSM46278_Q317R
chr17	7576895	7576896	REF=T;OBS=G;	COSM45402_Q317P
chr17	7576895	7576896	REF=T;OBS=C;	COSM46278_Q317R
chr17	7576896	7576897	REF=G;OBS=A;	COSM10786_Q317*
chr17	7576896	7576897	REF=G;OBS=A;	COSM10786_Q317*
chr17	7576896	7576897	REF=G;OBS=A;	COSM10786_Q317*
chr17	7576896	7576897	REF=G;OBS=A;	COSM10786_Q317*
chr17	7576896	7576897	REF=G;OBS=A;	COSM10786_Q317*
chr17	7576896	7576897	REF=G;OBS=A;	COSM10786_Q317*
chr17	7576896	7576897	REF=G;OBS=A;	COSM10786_Q317*
chr17	7576896	7576897	REF=G;OBS=A;	COSM10786_Q317*
chr17	7576896	7576897	REF=G;OBS=A;	COSM10786_Q317*
chr17	7576896	7576897	REF=G;OBS=T;	COSM43769_Q317K
chr17	7576896	7576897	REF=G;OBS=A;	COSM10786_Q317*
chr17	7576896	7576897	REF=G;OBS=T;	COSM43769_Q317K
chr17	7576896	7576898	REF=GG;OBS=AA;	COSM6641_Q317*
chr17	7576896	7576897	REF=G;OBS=A;	COSM10786_Q317*
chr17	7576896	7576897	REF=G;OBS=A;	COSM10786_Q317*
chr17	7576896	7576897	REF=G;OBS=A;	COSM10786_Q317*
chr17	7576897	7576898	REF=G;OBS=A;	COSM46100_P316P
chr17	7576898	7576899	REF=G;OBS=A;	COSM45544_P316L
chr17	7576898	7576899	REF=G;OBS=A;	COSM45544_P316L
chr17	7576900	7576901	REF=A;OBS=C;	COSM46475_S315S
chr17	7576901	7576902	REF=G;OBS=C;	COSM45098_S315C
chr17	7576902	7576903	REF=A;OBS=G;	COSM46110_S315P
chr17	7576902	7576903	REF=A;OBS=G;	COSM46110_S315P
chr17	7576904	7576905	REF=G;OBS=A;	COSM45914_S314F
chr17	7576907	7576908	REF=C;OBS=T;	COSM44557_S313N
chr17	7576908	7576909	REF=T;OBS=A;	COSM44931_S313C
chr17	7576908	7576909	REF=T;OBS=C;	COSM1386580_S313G
chr17	7576909	7576910	REF=G;OBS=T;	COSM44811_T312T
chr17	7576909	7576910	REF=G;OBS=A;	COSM45613_T312T
chr17	7576910	7576911	REF=G;OBS=A;	COSM46108_T312I
chr17	7576910	7576911	REF=G;OBS=C;	COSM44967_T312S
chr17	7576910	7576911	REF=G;OBS=C;	COSM44967_T312S
chr17	7576910	7576911	REF=G;OBS=C;	COSM44967_T312S
chr17	7576911	7576912	REF=T;OBS=C;	COSM43892_T312A
chr17	7576911	7576912	REF=T;OBS=A;	COSM45636_T312S
chr17	7576912	7576913	REF=G;OBS=C;	COSM46472_N311K
chr17	7576914	7576915	REF=T;OBS=G;	COSM45618_N311H
chr17	7576914	7576915	REF=T;OBS=C;	COSM1563603_N311D
chr17	7576915	7576918	REF=TTG;OBS=AAC;	COSM45100_N310L
chr17	7576916	7576917	REF=T;OBS=G;	COSM45088_N310T
chr17	7576917	7576918	REF=T;OBS=C;	COSM235694_N310D
chr17	7576918	7576919	REF=G;OBS=T;	COSM43948_P309P
chr17	7576919	7576920	REF=G;OBS=C;	COSM45616_P309R
chr17	7576920	7576921	REF=G;OBS=A;	COSM11677_P309S
chr17	7576920	7576921	REF=G;OBS=A;	COSM11677_P309S
chr17	7576921	7576922	REF=C;OBS=G;	COSM45097_L308L
chr17	7576921	7576922	REF=C;OBS=T;	COSM45099_L308L
chr17	7576923	7576924	REF=G;OBS=T;	COSM44472_L308M
chr17	7576923	7576924	REF=G;OBS=C;	COSM46470_L308V
chr17	7576923	7576924	REF=G;OBS=T;	COSM44472_L308M
chr17	7576924	7576925	REF=T;OBS=C;	COSM44577_A307A
chr17	7576925	7576926	REF=G;OBS=A;	COSM35846_A307V
chr17	7576926	7576927	REF=C;OBS=T;	COSM6917_?
chr17	7576926	7576927	REF=C;OBS=A;	COSM95740_?
chr17	7576926	7576927	REF=C;OBS=A;	COSM95740_?
chr17	7576926	7576927	REF=C;OBS=T;	COSM6917_?
chr17	7576926	7576927	REF=C;OBS=T;	COSM6917_?
chr17	7576926	7576927	REF=C;OBS=T;	COSM6917_?
chr17	7576926	7576927	REF=C;OBS=A;	COSM95740_?
chr17	7576926	7576927	REF=C;OBS=T;	COSM6917_?
chr17	7576926	7576927	REF=C;OBS=T;	COSM6917_?
chr17	7576927	7576928	REF=T;OBS=C;	COSM33650_?
chr17	7576927	7576928	REF=T;OBS=A;	COSM131541_?
chr17	7576927	7576928	REF=T;OBS=G;	COSM45771_?
chr17	7576927	7576928	REF=T;OBS=C;	COSM33650_?
chr17	7576927	7576928	REF=T;OBS=C;	COSM33650_?
chr17	7576927	7576928	REF=T;OBS=C;	COSM33650_?
chr17	7576927	7576928	REF=T;OBS=A;	COSM131541_?
chr17	7576927	7576928	REF=T;OBS=A;	COSM131541_?
chr17	7576927	7576928	REF=T;OBS=A;	COSM131541_?
chr17	7576927	7576928	REF=T;OBS=C;	COSM33650_?
chr17	7576932	7576933	REF=A;OBS=T;	COSM43757_?
chr17	7576946	7576947	REF=G;OBS=A;	COSM45556_?
chr17	7576965	7577036	REF=;OBS=G;	COSM46310_?
chr17	7577029	7577030	REF=C;OBS=T;	COSM43986_S303N
chr17	7577029	7577030	REF=C;OBS=T;	COSM43986_S303N
chr17	7577029	7577030	REF=C;OBS=G;	COSM44167_S303T
chr17	7577029	7577030	REF=C;OBS=G;	COSM44167_S303T
chr17	7577029	7577030	REF=C;OBS=T;	COSM43986_S303N
chr17	7577029	7577030	REF=C;OBS=G;	COSM44167_S303T
chr17	7577030	7577031	REF=T;OBS=A;	COSM44565_S303C
chr17	7577030	7577031	REF=T;OBS=A;	COSM44565_S303C
chr17	7577031	7577032	REF=C;OBS=G;	COSM45998_G302G
chr17	7577031	7577032	REF=C;OBS=A;	COSM46318_G302G
chr17	7577031	7577032	REF=C;OBS=G;	COSM45998_G302G
chr17	7577032	7577033	REF=C;OBS=T;	COSM43988_G302E
chr17	7577032	7577033	REF=C;OBS=T;	COSM43988_G302E
chr17	7577033	7577034	REF=C;OBS=A;	COSM1386586_G302W
chr17	7577034	7577035	REF=T;OBS=C;	COSM44165_P301P
chr17	7577034	7577035	REF=T;OBS=C;	COSM44165_P301P
chr17	7577035	7577036	REF=G;OBS=A;	COSM45405_P301L
chr17	7577035	7577036	REF=G;OBS=T;	COSM43873_P301Q
chr17	7577036	7577037	REF=G;OBS=A;	COSM44753_P301S
chr17	7577036	7577037	REF=G;OBS=T;	COSM46137_P301T
chr17	7577036	7577037	REF=G;OBS=A;	COSM44753_P301S
chr17	7577036	7577037	REF=G;OBS=C;	COSM46227_P301A
chr17	7577037	7577038	REF=G;OBS=A;	COSM1386589_P300P
chr17	7577037	7577038	REF=G;OBS=T;	COSM45404_P300P
chr17	7577038	7577039	REF=G;OBS=A;	COSM43766_P300L
chr17	7577038	7577039	REF=G;OBS=A;	COSM43766_P300L
chr17	7577038	7577039	REF=G;OBS=C;	COSM45774_P300R
chr17	7577038	7577039	REF=G;OBS=A;	COSM43766_P300L
chr17	7577038	7577039	REF=G;OBS=A;	COSM43766_P300L
chr17	7577038	7577039	REF=G;OBS=A;	COSM43766_P300L
chr17	7577039	7577040	REF=G;OBS=C;	COSM45311_P300A
chr17	7577039	7577040	REF=G;OBS=A;	COSM44729_P300S
chr17	7577039	7577040	REF=G;OBS=A;	COSM44729_P300S
chr17	7577039	7577040	REF=G;OBS=A;	COSM44729_P300S
chr17	7577039	7577040	REF=G;OBS=C;	COSM45311_P300A
chr17	7577040	7577041	REF=C;OBS=A;	COSM45659_L299L
chr17	7577041	7577042	REF=A;OBS=G;	COSM46159_L299P
chr17	7577042	7577043	REF=G;OBS=C;	COSM44025_L299V
chr17	7577043	7577044	REF=C;OBS=T;	COSM45106_E298E
chr17	7577044	7577045	REF=T;OBS=G;	COSM45127_E298A
chr17	7577044	7577045	REF=T;OBS=A;	COSM45820_E298V
chr17	7577044	7577045	REF=T;OBS=A;	COSM45820_E298V
chr17	7577045	7577046	REF=C;OBS=A;	COSM10710_E298*
chr17	7577045	7577046	REF=C;OBS=A;	COSM10710_E298*
chr17	7577045	7577046	REF=C;OBS=A;	COSM10710_E298*
chr17	7577045	7577046	REF=C;OBS=A;	COSM10710_E298*
chr17	7577045	7577046	REF=C;OBS=T;	COSM44031_E298K
chr17	7577045	7577046	REF=C;OBS=A;	COSM10710_E298*
chr17	7577045	7577046	REF=C;OBS=A;	COSM10710_E298*
chr17	7577045	7577046	REF=C;OBS=G;	COSM45938_E298Q
chr17	7577045	7577046	REF=C;OBS=A;	COSM10710_E298*
chr17	7577045	7577046	REF=C;OBS=A;	COSM10710_E298*
chr17	7577045	7577046	REF=C;OBS=A;	COSM10710_E298*
chr17	7577045	7577046	REF=C;OBS=A;	COSM10710_E298*
chr17	7577045	7577046	REF=C;OBS=A;	COSM10710_E298*
chr17	7577047	7577048	REF=T;OBS=G;	COSM45478_H297P
chr17	7577048	7577050	REF=GG;OBS=AA;	COSM45494_H297Y
chr17	7577048	7577049	REF=G;OBS=A;	COSM45803_H297Y
chr17	7577048	7577049	REF=G;OBS=A;	COSM45803_H297Y
chr17	7577048	7577049	REF=G;OBS=T;	COSM45693_H297N
chr17	7577048	7577050	REF=GG;OBS=AA;	COSM45494_H297Y
chr17	7577048	7577049	REF=G;OBS=A;	COSM45803_H297Y
chr17	7577049	7577050	REF=G;OBS=C;	COSM45328_H296Q
chr17	7577050	7577051	REF=T;OBS=G;	COSM43858_H296P
chr17	7577050	7577051	REF=T;OBS=A;	COSM44522_H296L
chr17	7577050	7577051	REF=T;OBS=C;	COSM44975_H296R
chr17	7577050	7577051	REF=T;OBS=A;	COSM44522_H296L
chr17	7577051	7577052	REF=G;OBS=A;	COSM43915_H296Y
chr17	7577051	7577052	REF=G;OBS=T;	COSM45306_H296N
chr17	7577051	7577052	REF=G;OBS=T;	COSM45306_H296N
chr17	7577051	7577052	REF=G;OBS=A;	COSM43915_H296Y
chr17	7577051	7577052	REF=G;OBS=A;	COSM43915_H296Y
chr17	7577051	7577052	REF=G;OBS=A;	COSM43915_H296Y
chr17	7577052	7577053	REF=A;OBS=G;	COSM45332_P295P
chr17	7577052	7577053	REF=A;OBS=T;	COSM1386591_P295P
chr17	7577052	7577053	REF=A;OBS=G;	COSM45332_P295P
chr17	7577052	7577053	REF=A;OBS=G;	COSM45332_P295P
chr17	7577053	7577054	REF=G;OBS=A;	COSM45233_P295L
chr17	7577053	7577054	REF=G;OBS=T;	COSM45252_P295H
chr17	7577053	7577054	REF=G;OBS=C;	COSM45340_P295R
chr17	7577053	7577054	REF=G;OBS=A;	COSM45233_P295L
chr17	7577053	7577054	REF=G;OBS=A;	COSM45233_P295L
chr17	7577054	7577070	REF=;OBS=N;	COSM46334_R290_P295>X
chr17	7577054	7577055	REF=G;OBS=A;	COSM44750_P295S
chr17	7577054	7577055	REF=G;OBS=A;	COSM44750_P295S
chr17	7577055	7577056	REF=C;OBS=A;	COSM45534_E294D
chr17	7577055	7577056	REF=C;OBS=T;	COSM44412_E294E
chr17	7577055	7577056	REF=C;OBS=T;	COSM44412_E294E
chr17	7577055	7577056	REF=C;OBS=T;	COSM44412_E294E
chr17	7577055	7577056	REF=C;OBS=A;	COSM45534_E294D
chr17	7577055	7577056	REF=C;OBS=T;	COSM44412_E294E
chr17	7577056	7577057	REF=T;OBS=A;	COSM45263_E294V
chr17	7577056	7577057	REF=T;OBS=C;	COSM43746_E294G
chr17	7577056	7577057	REF=T;OBS=C;	COSM43746_E294G
chr17	7577057	7577058	REF=C;OBS=A;	COSM10856_E294*
chr17	7577057	7577058	REF=C;OBS=A;	COSM10856_E294*
chr17	7577057	7577058	REF=C;OBS=A;	COSM10856_E294*
chr17	7577057	7577058	REF=C;OBS=G;	COSM45824_E294Q
chr17	7577057	7577058	REF=C;OBS=T;	COSM44127_E294K
chr17	7577057	7577058	REF=C;OBS=T;	COSM44127_E294K
chr17	7577057	7577058	REF=C;OBS=A;	COSM10856_E294*
chr17	7577057	7577058	REF=C;OBS=A;	COSM10856_E294*
chr17	7577057	7577058	REF=C;OBS=A;	COSM10856_E294*
chr17	7577057	7577058	REF=C;OBS=G;	COSM45824_E294Q
chr17	7577057	7577058	REF=C;OBS=A;	COSM10856_E294*
chr17	7577057	7577058	REF=C;OBS=A;	COSM10856_E294*
chr17	7577057	7577058	REF=C;OBS=A;	COSM10856_E294*
chr17	7577057	7577058	REF=C;OBS=A;	COSM10856_E294*
chr17	7577057	7577058	REF=C;OBS=A;	COSM10856_E294*
chr17	7577057	7577058	REF=C;OBS=A;	COSM10856_E294*
chr17	7577057	7577058	REF=C;OBS=A;	COSM10856_E294*
chr17	7577058	7577059	REF=C;OBS=T;	COSM44128_G293G
chr17	7577058	7577059	REF=C;OBS=G;	COSM44131_G293G
chr17	7577058	7577059	REF=C;OBS=G;	COSM44131_G293G
chr17	7577058	7577059	REF=C;OBS=T;	COSM44128_G293G
chr17	7577059	7577060	REF=C;OBS=A;	COSM46123_G293V
chr17	7577060	7577061	REF=C;OBS=T;	COSM45417_G293R
chr17	7577060	7577061	REF=C;OBS=G;	COSM46165_G293R
chr17	7577060	7577061	REF=C;OBS=T;	COSM45417_G293R
chr17	7577060	7577061	REF=C;OBS=A;	COSM46261_G293W
chr17	7577061	7577062	REF=T;OBS=G;	COSM45611_K292N
chr17	7577061	7577062	REF=T;OBS=A;	COSM46259_K292N
chr17	7577061	7577062	REF=T;OBS=C;	COSM44976_K292K
chr17	7577061	7577062	REF=T;OBS=G;	COSM45611_K292N
chr17	7577062	7577063	REF=T;OBS=C;	COSM43624_K292R
chr17	7577062	7577063	REF=T;OBS=C;	COSM43624_K292R
chr17	7577062	7577063	REF=T;OBS=C;	COSM43624_K292R
chr17	7577062	7577063	REF=T;OBS=C;	COSM43624_K292R
chr17	7577062	7577063	REF=T;OBS=C;	COSM43624_K292R
chr17	7577062	7577063	REF=T;OBS=G;	COSM44346_K292T
chr17	7577062	7577063	REF=T;OBS=G;	COSM44346_K292T
chr17	7577063	7577064	REF=T;OBS=C;	COSM44451_K292E
chr17	7577063	7577064	REF=T;OBS=A;	COSM44894_K292*
chr17	7577063	7577064	REF=T;OBS=A;	COSM44894_K292*
chr17	7577063	7577064	REF=T;OBS=A;	COSM44894_K292*
chr17	7577064	7577065	REF=C;OBS=G;	COSM44446_K291N
chr17	7577064	7577065	REF=C;OBS=T;	COSM46224_K291K
chr17	7577064	7577065	REF=C;OBS=G;	COSM44446_K291N
chr17	7577064	7577065	REF=C;OBS=G;	COSM44446_K291N
chr17	7577065	7577066	REF=T;OBS=G;	COSM44433_K291T
chr17	7577065	7577066	REF=T;OBS=C;	COSM43747_K291R
chr17	7577065	7577066	REF=T;OBS=G;	COSM44433_K291T
chr17	7577065	7577066	REF=T;OBS=G;	COSM44433_K291T
chr17	7577065	7577066	REF=T;OBS=A;	COSM46166_K291M
chr17	7577065	7577066	REF=T;OBS=C;	COSM43747_K291R
chr17	7577066	7577067	REF=T;OBS=A;	COSM44475_K291*
chr17	7577066	7577067	REF=T;OBS=G;	COSM45256_K291Q
chr17	7577066	7577067	REF=T;OBS=C;	COSM45050_K291E
chr17	7577066	7577067	REF=T;OBS=A;	COSM44475_K291*
chr17	7577066	7577067	REF=T;OBS=C;	COSM45050_K291E
chr17	7577066	7577067	REF=T;OBS=A;	COSM44475_K291*
chr17	7577067	7577068	REF=G;OBS=T;	COSM44381_R290R
chr17	7577067	7577068	REF=G;OBS=T;	COSM44381_R290R
chr17	7577067	7577068	REF=G;OBS=C;	COSM45443_R290R
chr17	7577068	7577069	REF=C;OBS=T;	COSM44017_R290H
chr17	7577068	7577069	REF=C;OBS=T;	COSM44017_R290H
chr17	7577068	7577069	REF=C;OBS=A;	COSM44639_R290L
chr17	7577068	7577069	REF=C;OBS=T;	COSM44017_R290H
chr17	7577068	7577069	REF=C;OBS=T;	COSM44017_R290H
chr17	7577068	7577069	REF=C;OBS=T;	COSM44017_R290H
chr17	7577068	7577069	REF=C;OBS=T;	COSM44017_R290H
chr17	7577068	7577069	REF=C;OBS=A;	COSM44639_R290L
chr17	7577068	7577069	REF=C;OBS=T;	COSM44017_R290H
chr17	7577068	7577069	REF=C;OBS=A;	COSM44639_R290L
chr17	7577068	7577069	REF=C;OBS=T;	COSM44017_R290H
chr17	7577069	7577070	REF=G;OBS=T;	COSM43662_R290S
chr17	7577069	7577070	REF=G;OBS=A;	COSM45679_R290C
chr17	7577069	7577070	REF=G;OBS=A;	COSM45679_R290C
chr17	7577069	7577070	REF=G;OBS=A;	COSM45679_R290C
chr17	7577069	7577070	REF=G;OBS=T;	COSM43662_R290S
chr17	7577070	7577071	REF=G;OBS=A;	COSM45688_L289L
chr17	7577070	7577071	REF=G;OBS=A;	COSM45688_L289L
chr17	7577070	7577071	REF=G;OBS=A;	COSM45688_L289L
chr17	7577071	7577072	REF=A;OBS=G;	COSM43968_L289P
chr17	7577071	7577072	REF=A;OBS=G;	COSM43968_L289P
chr17	7577071	7577072	REF=A;OBS=C;	COSM44344_L289R
chr17	7577072	7577073	REF=G;OBS=A;	COSM45446_L289F
chr17	7577072	7577073	REF=G;OBS=A;	COSM45446_L289F
chr17	7577072	7577073	REF=G;OBS=A;	COSM45446_L289F
chr17	7577072	7577073	REF=G;OBS=C;	COSM96340_L289V
chr17	7577073	7577074	REF=A;OBS=T;	COSM43736_N288K
chr17	7577074	7577075	REF=T;OBS=C;	COSM44523_N288S
chr17	7577074	7577075	REF=T;OBS=C;	COSM44523_N288S
chr17	7577074	7577075	REF=T;OBS=C;	COSM44523_N288S
chr17	7577074	7577075	REF=T;OBS=C;	COSM44523_N288S
chr17	7577074	7577075	REF=T;OBS=C;	COSM44523_N288S
chr17	7577075	7577076	REF=T;OBS=A;	COSM43725_N288Y
chr17	7577075	7577076	REF=T;OBS=A;	COSM43725_N288Y
chr17	7577075	7577076	REF=T;OBS=C;	COSM44950_N288D
chr17	7577075	7577076	REF=T;OBS=A;	COSM43725_N288Y
chr17	7577076	7577077	REF=C;OBS=T;	COSM43776_E287E
chr17	7577076	7577077	REF=C;OBS=T;	COSM43776_E287E
chr17	7577076	7577077	REF=C;OBS=A;	COSM44077_E287D
chr17	7577076	7577077	REF=C;OBS=G;	COSM46366_E287D
chr17	7577077	7577078	REF=T;OBS=C;	COSM44737_E287G
chr17	7577077	7577078	REF=T;OBS=G;	COSM45867_E287A
chr17	7577077	7577078	REF=T;OBS=A;	COSM44644_E287V
chr17	7577078	7577079	REF=C;OBS=T;	COSM44225_E287K
chr17	7577078	7577079	REF=C;OBS=A;	COSM44133_E287*
chr17	7577078	7577079	REF=C;OBS=T;	COSM44225_E287K
chr17	7577078	7577079	REF=C;OBS=A;	COSM44133_E287*
chr17	7577078	7577079	REF=C;OBS=A;	COSM44133_E287*
chr17	7577078	7577079	REF=C;OBS=A;	COSM44133_E287*
chr17	7577078	7577079	REF=C;OBS=T;	COSM44225_E287K
chr17	7577078	7577079	REF=C;OBS=T;	COSM44225_E287K
chr17	7577078	7577079	REF=C;OBS=T;	COSM44225_E287K
chr17	7577078	7577079	REF=C;OBS=A;	COSM44133_E287*
chr17	7577078	7577079	REF=C;OBS=A;	COSM44133_E287*
chr17	7577079	7577080	REF=T;OBS=A;	COSM45492_E286D
chr17	7577079	7577080	REF=T;OBS=C;	COSM44292_E286E
chr17	7577079	7577080	REF=T;OBS=C;	COSM44292_E286E
chr17	7577079	7577080	REF=T;OBS=C;	COSM44292_E286E
chr17	7577079	7577080	REF=T;OBS=G;	COSM45439_E286D
chr17	7577080	7577081	REF=T;OBS=C;	COSM43565_E286G
chr17	7577080	7577081	REF=T;OBS=G;	COSM45892_E286A
chr17	7577080	7577081	REF=T;OBS=C;	COSM43565_E286G
chr17	7577080	7577081	REF=T;OBS=C;	COSM43565_E286G
chr17	7577080	7577081	REF=T;OBS=A;	COSM43936_E286V
chr17	7577080	7577081	REF=T;OBS=C;	COSM43565_E286G
chr17	7577080	7577081	REF=T;OBS=A;	COSM43936_E286V
chr17	7577080	7577081	REF=T;OBS=C;	COSM43565_E286G
chr17	7577080	7577081	REF=T;OBS=C;	COSM43565_E286G
chr17	7577080	7577081	REF=T;OBS=A;	COSM43936_E286V
chr17	7577080	7577081	REF=T;OBS=C;	COSM43565_E286G
chr17	7577080	7577081	REF=T;OBS=A;	COSM43936_E286V
chr17	7577080	7577081	REF=T;OBS=G;	COSM45892_E286A
chr17	7577080	7577081	REF=T;OBS=A;	COSM43936_E286V
chr17	7577080	7577081	REF=T;OBS=C;	COSM43565_E286G
chr17	7577080	7577081	REF=T;OBS=A;	COSM43936_E286V
chr17	7577080	7577081	REF=T;OBS=C;	COSM43565_E286G
chr17	7577080	7577081	REF=T;OBS=A;	COSM43936_E286V
chr17	7577080	7577081	REF=T;OBS=C;	COSM43565_E286G
chr17	7577081	7577082	REF=C;OBS=T;	COSM10726_E286K
chr17	7577081	7577082	REF=C;OBS=T;	COSM10726_E286K
chr17	7577081	7577082	REF=C;OBS=T;	COSM10726_E286K
chr17	7577081	7577082	REF=C;OBS=G;	COSM44250_E286Q
chr17	7577081	7577082	REF=C;OBS=A;	COSM43919_E286*
chr17	7577081	7577082	REF=C;OBS=G;	COSM44250_E286Q
chr17	7577081	7577082	REF=C;OBS=A;	COSM43919_E286*
chr17	7577081	7577082	REF=C;OBS=T;	COSM10726_E286K
chr17	7577081	7577082	REF=C;OBS=T;	COSM10726_E286K
chr17	7577081	7577082	REF=C;OBS=T;	COSM10726_E286K
chr17	7577081	7577082	REF=C;OBS=A;	COSM43919_E286*
chr17	7577081	7577082	REF=C;OBS=T;	COSM10726_E286K
chr17	7577081	7577082	REF=C;OBS=A;	COSM43919_E286*
chr17	7577081	7577082	REF=C;OBS=A;	COSM43919_E286*
chr17	7577081	7577082	REF=C;OBS=G;	COSM44250_E286Q
chr17	7577081	7577082	REF=C;OBS=T;	COSM10726_E286K
chr17	7577081	7577082	REF=C;OBS=A;	COSM43919_E286*
chr17	7577081	7577083	REF=CC;OBS=AT;	COSM341110_E285_E286>DK
chr17	7577081	7577082	REF=C;OBS=T;	COSM10726_E286K
chr17	7577081	7577082	REF=C;OBS=G;	COSM44250_E286Q
chr17	7577081	7577082	REF=C;OBS=T;	COSM10726_E286K
chr17	7577081	7577082	REF=C;OBS=T;	COSM10726_E286K
chr17	7577081	7577082	REF=C;OBS=A;	COSM43919_E286*
chr17	7577081	7577082	REF=C;OBS=T;	COSM10726_E286K
chr17	7577081	7577082	REF=C;OBS=A;	COSM43919_E286*
chr17	7577081	7577082	REF=C;OBS=G;	COSM44250_E286Q
chr17	7577081	7577082	REF=C;OBS=A;	COSM43919_E286*
chr17	7577081	7577083	REF=CC;OBS=TT;	COSM45799_E286K
chr17	7577081	7577082	REF=C;OBS=A;	COSM43919_E286*
chr17	7577081	7577082	REF=C;OBS=G;	COSM44250_E286Q
chr17	7577081	7577082	REF=C;OBS=T;	COSM10726_E286K
chr17	7577082	7577083	REF=C;OBS=T;	COSM44709_E285E
chr17	7577082	7577083	REF=C;OBS=T;	COSM44709_E285E
chr17	7577083	7577084	REF=T;OBS=C;	COSM45649_E285G
chr17	7577083	7577084	REF=T;OBS=A;	COSM44227_E285V
chr17	7577083	7577084	REF=T;OBS=G;	COSM43614_E285A
chr17	7577083	7577084	REF=T;OBS=A;	COSM44227_E285V
chr17	7577083	7577084	REF=T;OBS=A;	COSM44227_E285V
chr17	7577083	7577084	REF=T;OBS=A;	COSM44227_E285V
chr17	7577083	7577084	REF=T;OBS=A;	COSM44227_E285V
chr17	7577083	7577084	REF=T;OBS=G;	COSM43614_E285A
chr17	7577083	7577084	REF=T;OBS=C;	COSM45649_E285G
chr17	7577083	7577084	REF=T;OBS=A;	COSM44227_E285V
chr17	7577083	7577084	REF=T;OBS=C;	COSM45649_E285G
chr17	7577083	7577084	REF=T;OBS=A;	COSM44227_E285V
chr17	7577084	7577085	REF=C;OBS=T;	COSM10722_E285K
chr17	7577084	7577085	REF=C;OBS=T;	COSM10722_E285K
chr17	7577084	7577085	REF=C;OBS=G;	COSM45138_E285Q
chr17	7577084	7577085	REF=C;OBS=T;	COSM10722_E285K
chr17	7577084	7577085	REF=C;OBS=T;	COSM10722_E285K
chr17	7577084	7577085	REF=C;OBS=T;	COSM10722_E285K
chr17	7577084	7577085	REF=C;OBS=A;	COSM44388_E285*
chr17	7577084	7577085	REF=C;OBS=T;	COSM10722_E285K
chr17	7577084	7577085	REF=C;OBS=A;	COSM44388_E285*
chr17	7577084	7577085	REF=C;OBS=A;	COSM44388_E285*
chr17	7577084	7577085	REF=C;OBS=T;	COSM10722_E285K
chr17	7577084	7577085	REF=C;OBS=T;	COSM10722_E285K
chr17	7577084	7577085	REF=C;OBS=T;	COSM10722_E285K
chr17	7577084	7577085	REF=C;OBS=G;	COSM45138_E285Q
chr17	7577084	7577085	REF=C;OBS=T;	COSM10722_E285K
chr17	7577084	7577085	REF=C;OBS=A;	COSM44388_E285*
chr17	7577084	7577085	REF=C;OBS=T;	COSM10722_E285K
chr17	7577084	7577085	REF=C;OBS=A;	COSM44388_E285*
chr17	7577084	7577085	REF=C;OBS=T;	COSM10722_E285K
chr17	7577084	7577085	REF=C;OBS=A;	COSM44388_E285*
chr17	7577084	7577085	REF=C;OBS=T;	COSM10722_E285K
chr17	7577084	7577085	REF=C;OBS=A;	COSM44388_E285*
chr17	7577084	7577085	REF=C;OBS=T;	COSM10722_E285K
chr17	7577084	7577085	REF=C;OBS=G;	COSM45138_E285Q
chr17	7577084	7577085	REF=C;OBS=T;	COSM10722_E285K
chr17	7577084	7577085	REF=C;OBS=T;	COSM10722_E285K
chr17	7577084	7577085	REF=C;OBS=A;	COSM44388_E285*
chr17	7577084	7577085	REF=C;OBS=T;	COSM10722_E285K
chr17	7577084	7577085	REF=C;OBS=A;	COSM44388_E285*
chr17	7577084	7577085	REF=C;OBS=T;	COSM10722_E285K
chr17	7577084	7577085	REF=C;OBS=T;	COSM10722_E285K
chr17	7577085	7577086	REF=T;OBS=A;	COSM44835_T284T
chr17	7577085	7577086	REF=T;OBS=A;	COSM44835_T284T
chr17	7577085	7577086	REF=T;OBS=A;	COSM44835_T284T
chr17	7577086	7577087	REF=G;OBS=A;	COSM44540_T284I
chr17	7577087	7577088	REF=T;OBS=G;	COSM44352_T284P
chr17	7577087	7577088	REF=T;OBS=G;	COSM44352_T284P
chr17	7577087	7577088	REF=T;OBS=G;	COSM44352_T284P
chr17	7577087	7577088	REF=T;OBS=C;	COSM45728_T284A
chr17	7577087	7577088	REF=T;OBS=G;	COSM44352_T284P
chr17	7577087	7577088	REF=T;OBS=C;	COSM45728_T284A
chr17	7577087	7577088	REF=T;OBS=G;	COSM44352_T284P
chr17	7577087	7577088	REF=T;OBS=G;	COSM44352_T284P
chr17	7577088	7577089	REF=G;OBS=A;	COSM43977_R283R
chr17	7577088	7577089	REF=G;OBS=A;	COSM43977_R283R
chr17	7577088	7577089	REF=G;OBS=T;	COSM44434_R283R
chr17	7577088	7577089	REF=G;OBS=C;	COSM45461_R283R
chr17	7577089	7577090	REF=C;OBS=G;	COSM10743_R283P
chr17	7577089	7577090	REF=C;OBS=A;	COSM44463_R283L
chr17	7577089	7577090	REF=C;OBS=T;	COSM11483_R283H
chr17	7577089	7577090	REF=C;OBS=A;	COSM44463_R283L
chr17	7577089	7577090	REF=C;OBS=T;	COSM11483_R283H
chr17	7577089	7577090	REF=C;OBS=G;	COSM10743_R283P
chr17	7577089	7577090	REF=C;OBS=T;	COSM11483_R283H
chr17	7577089	7577090	REF=C;OBS=T;	COSM11483_R283H
chr17	7577089	7577090	REF=C;OBS=A;	COSM44463_R283L
chr17	7577089	7577090	REF=C;OBS=G;	COSM10743_R283P
chr17	7577089	7577090	REF=C;OBS=T;	COSM11483_R283H
chr17	7577089	7577090	REF=C;OBS=G;	COSM10743_R283P
chr17	7577089	7577090	REF=C;OBS=T;	COSM11483_R283H
chr17	7577089	7577090	REF=C;OBS=A;	COSM44463_R283L
chr17	7577089	7577090	REF=C;OBS=G;	COSM10743_R283P
chr17	7577089	7577090	REF=C;OBS=G;	COSM10743_R283P
chr17	7577089	7577090	REF=C;OBS=T;	COSM11483_R283H
chr17	7577089	7577090	REF=C;OBS=G;	COSM10743_R283P
chr17	7577089	7577090	REF=C;OBS=G;	COSM10743_R283P
chr17	7577090	7577091	REF=G;OBS=A;	COSM10911_R283C
chr17	7577090	7577091	REF=G;OBS=A;	COSM10911_R283C
chr17	7577090	7577091	REF=G;OBS=T;	COSM44831_R283S
chr17	7577090	7577091	REF=G;OBS=A;	COSM10911_R283C
chr17	7577090	7577091	REF=G;OBS=C;	COSM46035_R283G
chr17	7577090	7577091	REF=G;OBS=A;	COSM10911_R283C
chr17	7577090	7577091	REF=G;OBS=A;	COSM10911_R283C
chr17	7577090	7577091	REF=G;OBS=C;	COSM46035_R283G
chr17	7577090	7577091	REF=G;OBS=A;	COSM10911_R283C
chr17	7577090	7577091	REF=G;OBS=A;	COSM10911_R283C
chr17	7577090	7577091	REF=G;OBS=A;	COSM10911_R283C
chr17	7577090	7577091	REF=G;OBS=A;	COSM10911_R283C
chr17	7577091	7577092	REF=C;OBS=T;	COSM44724_R282R
chr17	7577091	7577096	REF=TGGCC;OBS=N;	COSM45553_D281fs*63
chr17	7577091	7577092	REF=C;OBS=T;	COSM44724_R282R
chr17	7577091	7577093	REF=CC;OBS=TA;	COSM44934_R282H
chr17	7577091	7577092	REF=C;OBS=G;	COSM43561_R282R
chr17	7577091	7577092	REF=C;OBS=G;	COSM43561_R282R
chr17	7577092	7577093	REF=C;OBS=G;	COSM44306_R282P
chr17	7577092	7577093	REF=C;OBS=T;	COSM44338_R282Q
chr17	7577092	7577093	REF=C;OBS=G;	COSM44306_R282P
chr17	7577092	7577093	REF=C;OBS=G;	COSM44306_R282P
chr17	7577092	7577093	REF=C;OBS=T;	COSM44338_R282Q
chr17	7577092	7577093	REF=C;OBS=G;	COSM44306_R282P
chr17	7577092	7577093	REF=C;OBS=G;	COSM44306_R282P
chr17	7577092	7577093	REF=C;OBS=G;	COSM44306_R282P
chr17	7577092	7577093	REF=C;OBS=T;	COSM44338_R282Q
chr17	7577092	7577093	REF=C;OBS=T;	COSM44338_R282Q
chr17	7577092	7577093	REF=C;OBS=G;	COSM44306_R282P
chr17	7577092	7577093	REF=C;OBS=T;	COSM44338_R282Q
chr17	7577092	7577093	REF=C;OBS=T;	COSM44338_R282Q
chr17	7577092	7577093	REF=C;OBS=G;	COSM44306_R282P
chr17	7577092	7577093	REF=C;OBS=T;	COSM44338_R282Q
chr17	7577092	7577093	REF=C;OBS=T;	COSM44338_R282Q
chr17	7577092	7577093	REF=C;OBS=T;	COSM44338_R282Q
chr17	7577092	7577093	REF=C;OBS=A;	COSM44470_R282L
chr17	7577092	7577093	REF=C;OBS=T;	COSM44338_R282Q
chr17	7577092	7577093	REF=C;OBS=T;	COSM44338_R282Q
chr17	7577092	7577093	REF=C;OBS=A;	COSM44470_R282L
chr17	7577092	7577093	REF=C;OBS=G;	COSM44306_R282P
chr17	7577092	7577093	REF=C;OBS=T;	COSM44338_R282Q
chr17	7577092	7577093	REF=C;OBS=T;	COSM44338_R282Q
chr17	7577092	7577093	REF=C;OBS=T;	COSM44338_R282Q
chr17	7577092	7577093	REF=C;OBS=A;	COSM44470_R282L
chr17	7577093	7577095	REF=GG;OBS=CA;	COSM45816_D281_R282>EW
chr17	7577093	7577094	REF=G;OBS=A;	COSM10704_R282W
chr17	7577093	7577094	REF=G;OBS=A;	COSM10704_R282W
chr17	7577093	7577094	REF=G;OBS=A;	COSM10704_R282W
chr17	7577093	7577094	REF=G;OBS=C;	COSM10992_R282G
chr17	7577093	7577094	REF=G;OBS=C;	COSM10992_R282G
chr17	7577093	7577094	REF=G;OBS=C;	COSM10992_R282G
chr17	7577093	7577094	REF=G;OBS=A;	COSM10704_R282W
chr17	7577093	7577094	REF=G;OBS=C;	COSM10992_R282G
chr17	7577093	7577094	REF=G;OBS=T;	COSM44918_R282R
chr17	7577093	7577094	REF=G;OBS=A;	COSM10704_R282W
chr17	7577093	7577094	REF=G;OBS=A;	COSM10704_R282W
chr17	7577093	7577094	REF=G;OBS=A;	COSM10704_R282W
chr17	7577093	7577094	REF=G;OBS=C;	COSM10992_R282G
chr17	7577093	7577094	REF=G;OBS=A;	COSM10704_R282W
chr17	7577093	7577094	REF=G;OBS=A;	COSM10704_R282W
chr17	7577093	7577094	REF=G;OBS=A;	COSM10704_R282W
chr17	7577093	7577094	REF=G;OBS=C;	COSM10992_R282G
chr17	7577093	7577094	REF=G;OBS=T;	COSM44918_R282R
chr17	7577093	7577094	REF=G;OBS=C;	COSM10992_R282G
chr17	7577093	7577094	REF=G;OBS=A;	COSM10704_R282W
chr17	7577093	7577094	REF=G;OBS=A;	COSM10704_R282W
chr17	7577093	7577094	REF=G;OBS=C;	COSM10992_R282G
chr17	7577093	7577094	REF=G;OBS=A;	COSM10704_R282W
chr17	7577093	7577094	REF=G;OBS=C;	COSM10992_R282G
chr17	7577093	7577094	REF=G;OBS=A;	COSM10704_R282W
chr17	7577093	7577094	REF=G;OBS=A;	COSM10704_R282W
chr17	7577093	7577094	REF=G;OBS=A;	COSM10704_R282W
chr17	7577093	7577094	REF=G;OBS=C;	COSM10992_R282G
chr17	7577093	7577094	REF=G;OBS=A;	COSM10704_R282W
chr17	7577093	7577094	REF=G;OBS=A;	COSM10704_R282W
chr17	7577093	7577094	REF=G;OBS=A;	COSM10704_R282W
chr17	7577093	7577094	REF=G;OBS=A;	COSM10704_R282W
chr17	7577093	7577094	REF=G;OBS=A;	COSM10704_R282W
chr17	7577093	7577094	REF=G;OBS=A;	COSM10704_R282W
chr17	7577093	7577094	REF=G;OBS=C;	COSM10992_R282G
chr17	7577093	7577095	REF=GG;OBS=TA;	COSM44437_D281_R282>EW
chr17	7577093	7577095	REF=GG;OBS=AA;	COSM43585_R282W
chr17	7577093	7577094	REF=G;OBS=A;	COSM10704_R282W
chr17	7577094	7577095	REF=G;OBS=C;	COSM43837_D281E
chr17	7577094	7577097	REF=CTG;OBS=GCC;	COSM45921_D281R
chr17	7577094	7577095	REF=G;OBS=C;	COSM43837_D281E
chr17	7577094	7577095	REF=G;OBS=A;	COSM43958_D281D
chr17	7577094	7577095	REF=G;OBS=T;	COSM43906_D281E
chr17	7577094	7577095	REF=G;OBS=A;	COSM43958_D281D
chr17	7577094	7577095	REF=G;OBS=T;	COSM43906_D281E
chr17	7577094	7577095	REF=G;OBS=C;	COSM43837_D281E
chr17	7577094	7577095	REF=G;OBS=A;	COSM43958_D281D
chr17	7577094	7577095	REF=G;OBS=T;	COSM43906_D281E
chr17	7577094	7577095	REF=G;OBS=C;	COSM43837_D281E
chr17	7577094	7577095	REF=G;OBS=T;	COSM43906_D281E
chr17	7577094	7577095	REF=G;OBS=T;	COSM43906_D281E
chr17	7577094	7577095	REF=G;OBS=C;	COSM43837_D281E
chr17	7577094	7577095	REF=G;OBS=T;	COSM43906_D281E
chr17	7577094	7577095	REF=G;OBS=C;	COSM43837_D281E
chr17	7577094	7577095	REF=G;OBS=T;	COSM43906_D281E
chr17	7577094	7577095	REF=G;OBS=C;	COSM43837_D281E
chr17	7577094	7577095	REF=G;OBS=C;	COSM43837_D281E
chr17	7577094	7577095	REF=G;OBS=T;	COSM43906_D281E
chr17	7577094	7577095	REF=G;OBS=A;	COSM43958_D281D
chr17	7577094	7577095	REF=G;OBS=C;	COSM43837_D281E
chr17	7577094	7577095	REF=G;OBS=C;	COSM43837_D281E
chr17	7577095	7577096	REF=T;OBS=G;	COSM11665_D281A
chr17	7577095	7577096	REF=T;OBS=G;	COSM11665_D281A
chr17	7577095	7577096	REF=T;OBS=C;	COSM11232_D281G
chr17	7577095	7577096	REF=T;OBS=C;	COSM11232_D281G
chr17	7577095	7577096	REF=T;OBS=C;	COSM11232_D281G
chr17	7577095	7577096	REF=T;OBS=C;	COSM11232_D281G
chr17	7577095	7577096	REF=T;OBS=C;	COSM11232_D281G
chr17	7577095	7577096	REF=T;OBS=A;	COSM45729_D281V
chr17	7577095	7577096	REF=T;OBS=C;	COSM11232_D281G
chr17	7577095	7577096	REF=T;OBS=A;	COSM45729_D281V
chr17	7577095	7577096	REF=T;OBS=A;	COSM45729_D281V
chr17	7577096	7577097	REF=C;OBS=T;	COSM43596_D281N
chr17	7577096	7577097	REF=C;OBS=G;	COSM10943_D281H
chr17	7577096	7577097	REF=C;OBS=T;	COSM43596_D281N
chr17	7577096	7577097	REF=C;OBS=T;	COSM43596_D281N
chr17	7577096	7577097	REF=C;OBS=G;	COSM10943_D281H
chr17	7577096	7577097	REF=C;OBS=T;	COSM43596_D281N
chr17	7577096	7577097	REF=C;OBS=G;	COSM10943_D281H
chr17	7577096	7577097	REF=C;OBS=A;	COSM11516_D281Y
chr17	7577096	7577097	REF=C;OBS=G;	COSM10943_D281H
chr17	7577096	7577097	REF=C;OBS=T;	COSM43596_D281N
chr17	7577096	7577097	REF=C;OBS=A;	COSM11516_D281Y
chr17	7577096	7577097	REF=C;OBS=T;	COSM43596_D281N
chr17	7577096	7577097	REF=C;OBS=A;	COSM11516_D281Y
chr17	7577096	7577097	REF=C;OBS=G;	COSM10943_D281H
chr17	7577096	7577097	REF=C;OBS=T;	COSM43596_D281N
chr17	7577096	7577097	REF=C;OBS=G;	COSM10943_D281H
chr17	7577096	7577097	REF=C;OBS=A;	COSM11516_D281Y
chr17	7577096	7577097	REF=C;OBS=G;	COSM10943_D281H
chr17	7577096	7577097	REF=C;OBS=T;	COSM43596_D281N
chr17	7577096	7577097	REF=C;OBS=A;	COSM11516_D281Y
chr17	7577096	7577097	REF=C;OBS=G;	COSM10943_D281H
chr17	7577096	7577097	REF=C;OBS=T;	COSM43596_D281N
chr17	7577096	7577097	REF=C;OBS=A;	COSM11516_D281Y
chr17	7577096	7577097	REF=C;OBS=T;	COSM43596_D281N
chr17	7577096	7577097	REF=C;OBS=T;	COSM43596_D281N
chr17	7577096	7577097	REF=C;OBS=A;	COSM11516_D281Y
chr17	7577096	7577097	REF=C;OBS=T;	COSM43596_D281N
chr17	7577096	7577097	REF=C;OBS=G;	COSM10943_D281H
chr17	7577097	7577098	REF=T;OBS=G;	COSM44233_R280S
chr17	7577097	7577098	REF=T;OBS=G;	COSM44233_R280S
chr17	7577097	7577098	REF=T;OBS=A;	COSM44171_R280S
chr17	7577097	7577098	REF=T;OBS=A;	COSM44171_R280S
chr17	7577097	7577098	REF=T;OBS=G;	COSM44233_R280S
chr17	7577097	7577098	REF=T;OBS=C;	COSM44568_R280R
chr17	7577097	7577098	REF=T;OBS=A;	COSM44171_R280S
chr17	7577097	7577098	REF=T;OBS=A;	COSM44171_R280S
chr17	7577097	7577098	REF=T;OBS=A;	COSM44171_R280S
chr17	7577097	7577098	REF=T;OBS=G;	COSM44233_R280S
chr17	7577097	7577098	REF=T;OBS=A;	COSM44171_R280S
chr17	7577098	7577099	REF=C;OBS=G;	COSM10724_R280T
chr17	7577098	7577099	REF=C;OBS=G;	COSM10724_R280T
chr17	7577098	7577099	REF=C;OBS=T;	COSM10728_R280K
chr17	7577098	7577099	REF=C;OBS=G;	COSM10724_R280T
chr17	7577098	7577099	REF=C;OBS=T;	COSM10728_R280K
chr17	7577098	7577099	REF=C;OBS=G;	COSM10724_R280T
chr17	7577098	7577099	REF=C;OBS=T;	COSM10728_R280K
chr17	7577098	7577099	REF=C;OBS=G;	COSM10724_R280T
chr17	7577098	7577099	REF=C;OBS=G;	COSM10724_R280T
chr17	7577098	7577099	REF=C;OBS=T;	COSM10728_R280K
chr17	7577098	7577099	REF=C;OBS=T;	COSM10728_R280K
chr17	7577098	7577099	REF=C;OBS=A;	COSM11287_R280I
chr17	7577098	7577099	REF=C;OBS=T;	COSM10728_R280K
chr17	7577098	7577099	REF=C;OBS=A;	COSM11287_R280I
chr17	7577098	7577099	REF=C;OBS=G;	COSM10724_R280T
chr17	7577098	7577099	REF=C;OBS=A;	COSM11287_R280I
chr17	7577098	7577099	REF=C;OBS=T;	COSM10728_R280K
chr17	7577098	7577099	REF=C;OBS=G;	COSM10724_R280T
chr17	7577098	7577099	REF=C;OBS=T;	COSM10728_R280K
chr17	7577098	7577099	REF=C;OBS=A;	COSM11287_R280I
chr17	7577098	7577099	REF=C;OBS=G;	COSM10724_R280T
chr17	7577098	7577099	REF=C;OBS=T;	COSM10728_R280K
chr17	7577098	7577099	REF=C;OBS=A;	COSM11287_R280I
chr17	7577098	7577099	REF=C;OBS=G;	COSM10724_R280T
chr17	7577098	7577099	REF=C;OBS=G;	COSM10724_R280T
chr17	7577098	7577099	REF=C;OBS=T;	COSM10728_R280K
chr17	7577098	7577099	REF=C;OBS=T;	COSM10728_R280K
chr17	7577098	7577099	REF=C;OBS=T;	COSM10728_R280K
chr17	7577098	7577099	REF=C;OBS=A;	COSM11287_R280I
chr17	7577098	7577099	REF=C;OBS=T;	COSM10728_R280K
chr17	7577098	7577099	REF=C;OBS=G;	COSM10724_R280T
chr17	7577098	7577099	REF=C;OBS=G;	COSM10724_R280T
chr17	7577098	7577099	REF=C;OBS=T;	COSM10728_R280K
chr17	7577099	7577100	REF=T;OBS=C;	COSM11123_R280G
chr17	7577099	7577100	REF=T;OBS=A;	COSM44390_R280*
chr17	7577099	7577100	REF=T;OBS=A;	COSM44390_R280*
chr17	7577099	7577100	REF=T;OBS=C;	COSM11123_R280G
chr17	7577099	7577100	REF=T;OBS=A;	COSM44390_R280*
chr17	7577099	7577100	REF=T;OBS=A;	COSM44390_R280*
chr17	7577099	7577100	REF=T;OBS=C;	COSM11123_R280G
chr17	7577099	7577100	REF=T;OBS=A;	COSM44390_R280*
chr17	7577099	7577100	REF=T;OBS=C;	COSM11123_R280G
chr17	7577099	7577100	REF=T;OBS=C;	COSM11123_R280G
chr17	7577099	7577100	REF=T;OBS=A;	COSM44390_R280*
chr17	7577099	7577100	REF=T;OBS=C;	COSM11123_R280G
chr17	7577099	7577100	REF=T;OBS=A;	COSM44390_R280*
chr17	7577099	7577100	REF=T;OBS=C;	COSM11123_R280G
chr17	7577099	7577100	REF=T;OBS=A;	COSM44390_R280*
chr17	7577099	7577100	REF=T;OBS=C;	COSM11123_R280G
chr17	7577099	7577100	REF=T;OBS=C;	COSM11123_R280G
chr17	7577100	7577101	REF=C;OBS=T;	COSM46284_G279G
chr17	7577100	7577102	REF=CC;OBS=AT;	COSM44941_G279V
chr17	7577100	7577102	REF=CC;OBS=TT;	COSM44245_G279E
chr17	7577100	7577101	REF=C;OBS=A;	COSM45624_G279G
chr17	7577100	7577101	REF=C;OBS=T;	COSM46284_G279G
chr17	7577101	7577102	REF=C;OBS=T;	COSM43714_G279E
chr17	7577101	7577102	REF=C;OBS=T;	COSM43714_G279E
chr17	7577101	7577102	REF=C;OBS=A;	COSM46032_G279V
chr17	7577101	7577102	REF=C;OBS=A;	COSM46032_G279V
chr17	7577101	7577102	REF=C;OBS=T;	COSM43714_G279E
chr17	7577101	7577102	REF=C;OBS=T;	COSM43714_G279E
chr17	7577101	7577102	REF=C;OBS=T;	COSM43714_G279E
chr17	7577101	7577102	REF=C;OBS=T;	COSM43714_G279E
chr17	7577101	7577102	REF=C;OBS=T;	COSM43714_G279E
chr17	7577101	7577102	REF=C;OBS=T;	COSM43714_G279E
chr17	7577101	7577102	REF=C;OBS=T;	COSM43714_G279E
chr17	7577101	7577102	REF=C;OBS=T;	COSM43714_G279E
chr17	7577101	7577102	REF=C;OBS=T;	COSM43714_G279E
chr17	7577101	7577102	REF=C;OBS=T;	COSM43714_G279E
chr17	7577102	7577103	REF=C;OBS=A;	COSM43674_G279W
chr17	7577102	7577103	REF=C;OBS=T;	COSM44603_G279R
chr17	7577102	7577103	REF=C;OBS=T;	COSM44603_G279R
chr17	7577102	7577103	REF=C;OBS=A;	COSM43674_G279W
chr17	7577102	7577103	REF=C;OBS=G;	COSM46298_G279R
chr17	7577102	7577103	REF=C;OBS=T;	COSM44603_G279R
chr17	7577102	7577103	REF=C;OBS=T;	COSM44603_G279R
chr17	7577102	7577103	REF=C;OBS=T;	COSM44603_G279R
chr17	7577102	7577103	REF=C;OBS=T;	COSM44603_G279R
chr17	7577102	7577103	REF=C;OBS=A;	COSM43674_G279W
chr17	7577103	7577104	REF=A;OBS=G;	COSM45447_P278P
chr17	7577104	7577105	REF=G;OBS=C;	COSM10887_P278R
chr17	7577104	7577105	REF=G;OBS=A;	COSM10863_P278L
chr17	7577104	7577105	REF=G;OBS=A;	COSM10863_P278L
chr17	7577104	7577105	REF=G;OBS=T;	COSM43755_P278H
chr17	7577104	7577105	REF=G;OBS=A;	COSM10863_P278L
chr17	7577104	7577105	REF=G;OBS=A;	COSM10863_P278L
chr17	7577104	7577105	REF=G;OBS=C;	COSM10887_P278R
chr17	7577104	7577105	REF=G;OBS=A;	COSM10863_P278L
chr17	7577104	7577105	REF=G;OBS=T;	COSM43755_P278H
chr17	7577104	7577105	REF=G;OBS=T;	COSM43755_P278H
chr17	7577104	7577105	REF=G;OBS=T;	COSM43755_P278H
chr17	7577104	7577105	REF=G;OBS=C;	COSM10887_P278R
chr17	7577104	7577105	REF=G;OBS=A;	COSM10863_P278L
chr17	7577104	7577105	REF=G;OBS=T;	COSM43755_P278H
chr17	7577104	7577105	REF=G;OBS=T;	COSM43755_P278H
chr17	7577104	7577105	REF=G;OBS=C;	COSM10887_P278R
chr17	7577104	7577105	REF=G;OBS=A;	COSM10863_P278L
chr17	7577104	7577105	REF=G;OBS=T;	COSM43755_P278H
chr17	7577104	7577105	REF=G;OBS=C;	COSM10887_P278R
chr17	7577104	7577105	REF=G;OBS=A;	COSM10863_P278L
chr17	7577104	7577105	REF=G;OBS=T;	COSM43755_P278H
chr17	7577104	7577105	REF=G;OBS=C;	COSM10887_P278R
chr17	7577104	7577105	REF=G;OBS=A;	COSM10863_P278L
chr17	7577104	7577105	REF=G;OBS=C;	COSM10887_P278R
chr17	7577104	7577105	REF=G;OBS=A;	COSM10863_P278L
chr17	7577104	7577105	REF=G;OBS=A;	COSM10863_P278L
chr17	7577104	7577106	REF=GG;OBS=AA;	COSM43587_P278F
chr17	7577104	7577105	REF=G;OBS=A;	COSM10863_P278L
chr17	7577104	7577105	REF=G;OBS=T;	COSM43755_P278H
chr17	7577104	7577105	REF=G;OBS=C;	COSM10887_P278R
chr17	7577104	7577105	REF=G;OBS=A;	COSM10863_P278L
chr17	7577104	7577105	REF=G;OBS=C;	COSM10887_P278R
chr17	7577104	7577105	REF=G;OBS=C;	COSM10887_P278R
chr17	7577104	7577105	REF=G;OBS=A;	COSM10863_P278L
chr17	7577104	7577105	REF=G;OBS=T;	COSM43755_P278H
chr17	7577105	7577106	REF=G;OBS=A;	COSM10939_P278S
chr17	7577105	7577106	REF=G;OBS=T;	COSM43697_P278T
chr17	7577105	7577106	REF=G;OBS=C;	COSM10814_P278A
chr17	7577105	7577106	REF=G;OBS=C;	COSM10814_P278A
chr17	7577105	7577106	REF=G;OBS=A;	COSM10939_P278S
chr17	7577105	7577106	REF=G;OBS=T;	COSM43697_P278T
chr17	7577105	7577106	REF=G;OBS=C;	COSM10814_P278A
chr17	7577105	7577106	REF=G;OBS=A;	COSM10939_P278S
chr17	7577105	7577106	REF=G;OBS=C;	COSM10814_P278A
chr17	7577105	7577106	REF=G;OBS=C;	COSM10814_P278A
chr17	7577105	7577106	REF=G;OBS=T;	COSM43697_P278T
chr17	7577105	7577106	REF=G;OBS=A;	COSM10939_P278S
chr17	7577105	7577106	REF=G;OBS=C;	COSM10814_P278A
chr17	7577105	7577106	REF=G;OBS=A;	COSM10939_P278S
chr17	7577105	7577106	REF=G;OBS=A;	COSM10939_P278S
chr17	7577105	7577106	REF=G;OBS=A;	COSM10939_P278S
chr17	7577105	7577106	REF=G;OBS=C;	COSM10814_P278A
chr17	7577105	7577106	REF=G;OBS=C;	COSM10814_P278A
chr17	7577105	7577106	REF=G;OBS=A;	COSM10939_P278S
chr17	7577105	7577106	REF=G;OBS=T;	COSM43697_P278T
chr17	7577105	7577106	REF=G;OBS=C;	COSM10814_P278A
chr17	7577105	7577106	REF=G;OBS=T;	COSM43697_P278T
chr17	7577105	7577106	REF=G;OBS=A;	COSM10939_P278S
chr17	7577105	7577106	REF=G;OBS=T;	COSM43697_P278T
chr17	7577105	7577106	REF=G;OBS=A;	COSM10939_P278S
chr17	7577105	7577106	REF=G;OBS=T;	COSM43697_P278T
chr17	7577105	7577106	REF=G;OBS=C;	COSM10814_P278A
chr17	7577105	7577106	REF=G;OBS=T;	COSM43697_P278T
chr17	7577105	7577106	REF=G;OBS=C;	COSM10814_P278A
chr17	7577105	7577106	REF=G;OBS=A;	COSM10939_P278S
chr17	7577105	7577106	REF=G;OBS=A;	COSM10939_P278S
chr17	7577105	7577106	REF=G;OBS=T;	COSM43697_P278T
chr17	7577105	7577106	REF=G;OBS=T;	COSM43697_P278T
chr17	7577105	7577106	REF=G;OBS=T;	COSM43697_P278T
chr17	7577105	7577106	REF=G;OBS=T;	COSM43697_P278T
chr17	7577105	7577106	REF=G;OBS=T;	COSM43697_P278T
chr17	7577105	7577106	REF=G;OBS=C;	COSM10814_P278A
chr17	7577106	7577107	REF=A;OBS=T;	COSM44972_C277*
chr17	7577106	7577107	REF=A;OBS=G;	COSM45109_C277C
chr17	7577106	7577107	REF=A;OBS=T;	COSM44972_C277*
chr17	7577106	7577107	REF=A;OBS=G;	COSM45109_C277C
chr17	7577106	7577107	REF=A;OBS=C;	COSM45299_C277W
chr17	7577106	7577107	REF=A;OBS=T;	COSM44972_C277*
chr17	7577106	7577107	REF=A;OBS=T;	COSM44972_C277*
chr17	7577106	7577107	REF=A;OBS=T;	COSM44972_C277*
chr17	7577106	7577107	REF=A;OBS=T;	COSM44972_C277*
chr17	7577106	7577107	REF=A;OBS=G;	COSM45109_C277C
chr17	7577106	7577107	REF=A;OBS=C;	COSM45299_C277W
chr17	7577106	7577107	REF=A;OBS=G;	COSM45109_C277C
chr17	7577107	7577108	REF=C;OBS=T;	COSM43737_C277Y
chr17	7577107	7577108	REF=C;OBS=T;	COSM43737_C277Y
chr17	7577107	7577108	REF=C;OBS=A;	COSM10749_C277F
chr17	7577107	7577108	REF=C;OBS=T;	COSM43737_C277Y
chr17	7577107	7577108	REF=C;OBS=A;	COSM10749_C277F
chr17	7577107	7577108	REF=C;OBS=A;	COSM10749_C277F
chr17	7577107	7577108	REF=C;OBS=A;	COSM10749_C277F
chr17	7577107	7577108	REF=C;OBS=T;	COSM43737_C277Y
chr17	7577107	7577108	REF=C;OBS=A;	COSM10749_C277F
chr17	7577107	7577108	REF=C;OBS=T;	COSM43737_C277Y
chr17	7577107	7577108	REF=C;OBS=A;	COSM10749_C277F
chr17	7577107	7577108	REF=C;OBS=G;	COSM44992_C277S
chr17	7577107	7577108	REF=C;OBS=A;	COSM10749_C277F
chr17	7577107	7577108	REF=C;OBS=T;	COSM43737_C277Y
chr17	7577107	7577108	REF=C;OBS=T;	COSM43737_C277Y
chr17	7577107	7577108	REF=C;OBS=A;	COSM10749_C277F
chr17	7577107	7577108	REF=C;OBS=T;	COSM43737_C277Y
chr17	7577107	7577108	REF=C;OBS=A;	COSM10749_C277F
chr17	7577107	7577108	REF=C;OBS=T;	COSM43737_C277Y
chr17	7577107	7577108	REF=C;OBS=T;	COSM43737_C277Y
chr17	7577107	7577108	REF=C;OBS=A;	COSM10749_C277F
chr17	7577108	7577109	REF=A;OBS=C;	COSM45074_C277G
chr17	7577108	7577109	REF=A;OBS=C;	COSM45074_C277G
chr17	7577108	7577109	REF=A;OBS=C;	COSM45074_C277G
chr17	7577108	7577109	REF=A;OBS=C;	COSM45074_C277G
chr17	7577108	7577111	REF=GGA;OBS=AG;	COSM255160_A276fs*69
chr17	7577108	7577109	REF=A;OBS=G;	COSM45871_C277R
chr17	7577109	7577110	REF=G;OBS=T;	COSM46218_A276A
chr17	7577109	7577110	REF=G;OBS=A;	COSM44409_A276A
chr17	7577110	7577111	REF=G;OBS=C;	COSM45695_A276G
chr17	7577110	7577111	REF=G;OBS=C;	COSM45695_A276G
chr17	7577110	7577111	REF=G;OBS=A;	COSM10756_A276V
chr17	7577110	7577111	REF=G;OBS=T;	COSM45268_A276D
chr17	7577110	7577111	REF=G;OBS=T;	COSM45268_A276D
chr17	7577110	7577111	REF=G;OBS=T;	COSM45268_A276D
chr17	7577110	7577111	REF=G;OBS=A;	COSM10756_A276V
chr17	7577110	7577111	REF=G;OBS=A;	COSM10756_A276V
chr17	7577110	7577111	REF=G;OBS=T;	COSM45268_A276D
chr17	7577110	7577111	REF=G;OBS=T;	COSM45268_A276D
chr17	7577110	7577111	REF=G;OBS=C;	COSM45695_A276G
chr17	7577110	7577111	REF=G;OBS=A;	COSM10756_A276V
chr17	7577110	7577111	REF=G;OBS=A;	COSM10756_A276V
chr17	7577110	7577111	REF=G;OBS=T;	COSM45268_A276D
chr17	7577110	7577111	REF=G;OBS=A;	COSM10756_A276V
chr17	7577111	7577112	REF=C;OBS=G;	COSM43663_A276P
chr17	7577111	7577112	REF=C;OBS=T;	COSM44114_A276T
chr17	7577111	7577112	REF=C;OBS=T;	COSM44114_A276T
chr17	7577111	7577112	REF=C;OBS=G;	COSM43663_A276P
chr17	7577111	7577112	REF=C;OBS=T;	COSM44114_A276T
chr17	7577111	7577112	REF=C;OBS=G;	COSM43663_A276P
chr17	7577111	7577112	REF=C;OBS=G;	COSM43663_A276P
chr17	7577111	7577112	REF=C;OBS=T;	COSM44114_A276T
chr17	7577111	7577112	REF=C;OBS=G;	COSM43663_A276P
chr17	7577111	7577112	REF=C;OBS=G;	COSM43663_A276P
chr17	7577111	7577112	REF=C;OBS=A;	COSM45467_A276S
chr17	7577111	7577112	REF=C;OBS=T;	COSM44114_A276T
chr17	7577111	7577112	REF=C;OBS=G;	COSM43663_A276P
chr17	7577111	7577112	REF=C;OBS=T;	COSM44114_A276T
chr17	7577111	7577112	REF=C;OBS=G;	COSM43663_A276P
chr17	7577111	7577112	REF=C;OBS=G;	COSM43663_A276P
chr17	7577111	7577112	REF=C;OBS=G;	COSM43663_A276P
chr17	7577111	7577112	REF=C;OBS=A;	COSM45467_A276S
chr17	7577111	7577112	REF=C;OBS=G;	COSM43663_A276P
chr17	7577112	7577113	REF=A;OBS=C;	COSM43823_C275W
chr17	7577112	7577113	REF=A;OBS=G;	COSM44735_C275C
chr17	7577112	7577113	REF=A;OBS=C;	COSM43823_C275W
chr17	7577112	7577113	REF=A;OBS=G;	COSM44735_C275C
chr17	7577112	7577113	REF=A;OBS=T;	COSM44612_C275*
chr17	7577112	7577113	REF=A;OBS=G;	COSM44735_C275C
chr17	7577112	7577113	REF=A;OBS=C;	COSM43823_C275W
chr17	7577112	7577113	REF=A;OBS=C;	COSM43823_C275W
chr17	7577112	7577113	REF=A;OBS=C;	COSM43823_C275W
chr17	7577112	7577113	REF=A;OBS=C;	COSM43823_C275W
chr17	7577112	7577113	REF=A;OBS=C;	COSM43823_C275W
chr17	7577113	7577114	REF=C;OBS=A;	COSM10701_C275F
chr17	7577113	7577114	REF=C;OBS=T;	COSM10893_C275Y
chr17	7577113	7577114	REF=C;OBS=T;	COSM10893_C275Y
chr17	7577113	7577114	REF=C;OBS=A;	COSM10701_C275F
chr17	7577113	7577114	REF=C;OBS=T;	COSM10893_C275Y
chr17	7577113	7577114	REF=C;OBS=T;	COSM10893_C275Y
chr17	7577113	7577114	REF=C;OBS=G;	COSM45413_C275S
chr17	7577113	7577114	REF=C;OBS=A;	COSM10701_C275F
chr17	7577113	7577114	REF=C;OBS=T;	COSM10893_C275Y
chr17	7577113	7577114	REF=C;OBS=T;	COSM10893_C275Y
chr17	7577113	7577114	REF=C;OBS=A;	COSM10701_C275F
chr17	7577113	7577114	REF=C;OBS=T;	COSM10893_C275Y
chr17	7577113	7577114	REF=C;OBS=T;	COSM10893_C275Y
chr17	7577113	7577114	REF=C;OBS=T;	COSM10893_C275Y
chr17	7577113	7577114	REF=C;OBS=A;	COSM10701_C275F
chr17	7577113	7577114	REF=C;OBS=T;	COSM10893_C275Y
chr17	7577113	7577114	REF=C;OBS=A;	COSM10701_C275F
chr17	7577113	7577114	REF=C;OBS=T;	COSM10893_C275Y
chr17	7577113	7577114	REF=C;OBS=T;	COSM10893_C275Y
chr17	7577113	7577114	REF=C;OBS=A;	COSM10701_C275F
chr17	7577113	7577114	REF=C;OBS=A;	COSM10701_C275F
chr17	7577113	7577114	REF=C;OBS=T;	COSM10893_C275Y
chr17	7577113	7577114	REF=C;OBS=G;	COSM45413_C275S
chr17	7577113	7577114	REF=C;OBS=A;	COSM10701_C275F
chr17	7577113	7577114	REF=C;OBS=T;	COSM10893_C275Y
chr17	7577113	7577114	REF=C;OBS=T;	COSM10893_C275Y
chr17	7577113	7577114	REF=C;OBS=T;	COSM10893_C275Y
chr17	7577113	7577114	REF=C;OBS=A;	COSM10701_C275F
chr17	7577113	7577114	REF=C;OBS=G;	COSM45413_C275S
chr17	7577113	7577114	REF=C;OBS=A;	COSM10701_C275F
chr17	7577113	7577114	REF=C;OBS=G;	COSM45413_C275S
chr17	7577113	7577114	REF=C;OBS=T;	COSM10893_C275Y
chr17	7577114	7577115	REF=A;OBS=C;	COSM11501_C275G
chr17	7577114	7577115	REF=A;OBS=G;	COSM43902_C275R
chr17	7577114	7577115	REF=A;OBS=C;	COSM11501_C275G
chr17	7577114	7577115	REF=A;OBS=G;	COSM43902_C275R
chr17	7577114	7577115	REF=A;OBS=C;	COSM11501_C275G
chr17	7577114	7577115	REF=A;OBS=G;	COSM43902_C275R
chr17	7577114	7577115	REF=A;OBS=G;	COSM43902_C275R
chr17	7577114	7577115	REF=A;OBS=G;	COSM43902_C275R
chr17	7577114	7577115	REF=A;OBS=G;	COSM43902_C275R
chr17	7577115	7577116	REF=A;OBS=G;	COSM45924_V274V
chr17	7577115	7577116	REF=A;OBS=G;	COSM45924_V274V
chr17	7577115	7577116	REF=A;OBS=C;	COSM45491_V274V
chr17	7577116	7577117	REF=A;OBS=G;	COSM44393_V274A
chr17	7577116	7577117	REF=A;OBS=G;	COSM44393_V274A
chr17	7577116	7577117	REF=A;OBS=G;	COSM44393_V274A
chr17	7577116	7577117	REF=A;OBS=G;	COSM44393_V274A
chr17	7577116	7577117	REF=A;OBS=G;	COSM44393_V274A
chr17	7577116	7577117	REF=A;OBS=T;	COSM44448_V274D
chr17	7577116	7577117	REF=A;OBS=G;	COSM44393_V274A
chr17	7577116	7577117	REF=A;OBS=T;	COSM44448_V274D
chr17	7577116	7577117	REF=A;OBS=T;	COSM44448_V274D
chr17	7577116	7577117	REF=A;OBS=C;	COSM43945_V274G
chr17	7577116	7577117	REF=A;OBS=C;	COSM43945_V274G
chr17	7577116	7577117	REF=A;OBS=G;	COSM44393_V274A
chr17	7577116	7577117	REF=A;OBS=T;	COSM44448_V274D
chr17	7577116	7577117	REF=A;OBS=C;	COSM43945_V274G
chr17	7577116	7577117	REF=A;OBS=T;	COSM44448_V274D
chr17	7577116	7577117	REF=A;OBS=C;	COSM43945_V274G
chr17	7577116	7577117	REF=A;OBS=G;	COSM44393_V274A
chr17	7577116	7577117	REF=A;OBS=G;	COSM44393_V274A
chr17	7577116	7577117	REF=A;OBS=G;	COSM44393_V274A
chr17	7577116	7577117	REF=A;OBS=G;	COSM44393_V274A
chr17	7577116	7577117	REF=A;OBS=C;	COSM43945_V274G
chr17	7577116	7577117	REF=A;OBS=T;	COSM44448_V274D
chr17	7577116	7577117	REF=A;OBS=C;	COSM43945_V274G
chr17	7577116	7577117	REF=A;OBS=C;	COSM43945_V274G
chr17	7577116	7577117	REF=A;OBS=T;	COSM44448_V274D
chr17	7577117	7577118	REF=C;OBS=G;	COSM44443_V274L
chr17	7577117	7577118	REF=C;OBS=G;	COSM44443_V274L
chr17	7577117	7577118	REF=C;OBS=A;	COSM10769_V274F
chr17	7577117	7577118	REF=C;OBS=G;	COSM44443_V274L
chr17	7577117	7577118	REF=C;OBS=G;	COSM44443_V274L
chr17	7577117	7577118	REF=C;OBS=A;	COSM10769_V274F
chr17	7577117	7577118	REF=C;OBS=A;	COSM10769_V274F
chr17	7577117	7577118	REF=C;OBS=G;	COSM44443_V274L
chr17	7577117	7577118	REF=C;OBS=G;	COSM44443_V274L
chr17	7577117	7577118	REF=C;OBS=T;	COSM43667_V274I
chr17	7577117	7577118	REF=C;OBS=A;	COSM10769_V274F
chr17	7577117	7577118	REF=C;OBS=A;	COSM10769_V274F
chr17	7577117	7577118	REF=C;OBS=A;	COSM10769_V274F
chr17	7577117	7577118	REF=C;OBS=A;	COSM10769_V274F
chr17	7577117	7577118	REF=C;OBS=A;	COSM10769_V274F
chr17	7577117	7577118	REF=C;OBS=T;	COSM43667_V274I
chr17	7577117	7577118	REF=C;OBS=A;	COSM10769_V274F
chr17	7577117	7577118	REF=C;OBS=A;	COSM10769_V274F
chr17	7577117	7577118	REF=C;OBS=T;	COSM43667_V274I
chr17	7577118	7577119	REF=A;OBS=G;	COSM45283_R273R
chr17	7577118	7577121	REF=GCA;OBS=AGC;	COSM44858_R273S
chr17	7577119	7577120	REF=C;OBS=A;	COSM10779_R273L
chr17	7577119	7577120	REF=C;OBS=G;	COSM43896_R273P
chr17	7577119	7577120	REF=C;OBS=T;	COSM10660_R273H
chr17	7577119	7577120	REF=C;OBS=G;	COSM43896_R273P
chr17	7577119	7577120	REF=C;OBS=T;	COSM10660_R273H
chr17	7577119	7577120	REF=C;OBS=A;	COSM10779_R273L
chr17	7577119	7577120	REF=C;OBS=G;	COSM43896_R273P
chr17	7577119	7577120	REF=C;OBS=T;	COSM10660_R273H
chr17	7577119	7577120	REF=C;OBS=T;	COSM10660_R273H
chr17	7577119	7577120	REF=C;OBS=T;	COSM10660_R273H
chr17	7577119	7577120	REF=C;OBS=A;	COSM10779_R273L
chr17	7577119	7577120	REF=C;OBS=T;	COSM10660_R273H
chr17	7577119	7577120	REF=C;OBS=T;	COSM10660_R273H
chr17	7577119	7577120	REF=C;OBS=T;	COSM10660_R273H
chr17	7577119	7577120	REF=C;OBS=T;	COSM10660_R273H
chr17	7577119	7577120	REF=C;OBS=T;	COSM10660_R273H
chr17	7577119	7577120	REF=C;OBS=A;	COSM10779_R273L
chr17	7577119	7577120	REF=C;OBS=G;	COSM43896_R273P
chr17	7577119	7577120	REF=C;OBS=T;	COSM10660_R273H
chr17	7577119	7577120	REF=C;OBS=T;	COSM10660_R273H
chr17	7577119	7577120	REF=C;OBS=T;	COSM10660_R273H
chr17	7577119	7577120	REF=C;OBS=G;	COSM43896_R273P
chr17	7577119	7577120	REF=C;OBS=A;	COSM10779_R273L
chr17	7577119	7577120	REF=C;OBS=T;	COSM10660_R273H
chr17	7577119	7577120	REF=C;OBS=A;	COSM10779_R273L
chr17	7577119	7577120	REF=C;OBS=G;	COSM43896_R273P
chr17	7577119	7577120	REF=C;OBS=G;	COSM43896_R273P
chr17	7577119	7577120	REF=C;OBS=A;	COSM10779_R273L
chr17	7577119	7577120	REF=C;OBS=T;	COSM10660_R273H
chr17	7577119	7577120	REF=C;OBS=A;	COSM10779_R273L
chr17	7577119	7577120	REF=C;OBS=G;	COSM43896_R273P
chr17	7577119	7577120	REF=C;OBS=T;	COSM10660_R273H
chr17	7577119	7577120	REF=C;OBS=T;	COSM10660_R273H
chr17	7577119	7577120	REF=C;OBS=T;	COSM10660_R273H
chr17	7577119	7577120	REF=C;OBS=A;	COSM10779_R273L
chr17	7577119	7577120	REF=C;OBS=G;	COSM43896_R273P
chr17	7577119	7577120	REF=C;OBS=A;	COSM10779_R273L
chr17	7577119	7577120	REF=C;OBS=G;	COSM43896_R273P
chr17	7577119	7577120	REF=C;OBS=T;	COSM10660_R273H
chr17	7577119	7577120	REF=C;OBS=T;	COSM10660_R273H
chr17	7577119	7577120	REF=C;OBS=T;	COSM10660_R273H
chr17	7577119	7577120	REF=C;OBS=A;	COSM10779_R273L
chr17	7577119	7577120	REF=C;OBS=A;	COSM10779_R273L
chr17	7577119	7577120	REF=C;OBS=G;	COSM43896_R273P
chr17	7577119	7577120	REF=C;OBS=A;	COSM10779_R273L
chr17	7577119	7577120	REF=C;OBS=T;	COSM10660_R273H
chr17	7577119	7577120	REF=C;OBS=G;	COSM43896_R273P
chr17	7577119	7577120	REF=C;OBS=A;	COSM10779_R273L
chr17	7577119	7577120	REF=C;OBS=T;	COSM10660_R273H
chr17	7577119	7577120	REF=C;OBS=T;	COSM10660_R273H
chr17	7577120	7577121	REF=G;OBS=A;	COSM10659_R273C
chr17	7577120	7577121	REF=G;OBS=C;	COSM43843_R273G
chr17	7577120	7577121	REF=G;OBS=A;	COSM10659_R273C
chr17	7577120	7577121	REF=G;OBS=A;	COSM10659_R273C
chr17	7577120	7577121	REF=G;OBS=T;	COSM43909_R273S
chr17	7577120	7577121	REF=G;OBS=C;	COSM43843_R273G
chr17	7577120	7577121	REF=G;OBS=A;	COSM10659_R273C
chr17	7577120	7577121	REF=G;OBS=T;	COSM43909_R273S
chr17	7577120	7577121	REF=G;OBS=A;	COSM10659_R273C
chr17	7577120	7577121	REF=G;OBS=A;	COSM10659_R273C
chr17	7577120	7577121	REF=G;OBS=C;	COSM43843_R273G
chr17	7577120	7577121	REF=G;OBS=A;	COSM10659_R273C
chr17	7577120	7577121	REF=G;OBS=C;	COSM43843_R273G
chr17	7577120	7577121	REF=G;OBS=A;	COSM10659_R273C
chr17	7577120	7577121	REF=G;OBS=A;	COSM10659_R273C
chr17	7577120	7577121	REF=G;OBS=A;	COSM10659_R273C
chr17	7577120	7577121	REF=G;OBS=A;	COSM10659_R273C
chr17	7577120	7577121	REF=G;OBS=A;	COSM10659_R273C
chr17	7577120	7577121	REF=G;OBS=T;	COSM43909_R273S
chr17	7577120	7577121	REF=G;OBS=A;	COSM10659_R273C
chr17	7577120	7577121	REF=G;OBS=C;	COSM43843_R273G
chr17	7577120	7577121	REF=G;OBS=T;	COSM43909_R273S
chr17	7577120	7577121	REF=G;OBS=A;	COSM10659_R273C
chr17	7577120	7577121	REF=G;OBS=A;	COSM10659_R273C
chr17	7577120	7577121	REF=G;OBS=C;	COSM43843_R273G
chr17	7577120	7577121	REF=G;OBS=T;	COSM43909_R273S
chr17	7577120	7577121	REF=G;OBS=A;	COSM10659_R273C
chr17	7577120	7577121	REF=G;OBS=C;	COSM43843_R273G
chr17	7577120	7577121	REF=G;OBS=A;	COSM10659_R273C
chr17	7577120	7577121	REF=G;OBS=T;	COSM43909_R273S
chr17	7577120	7577121	REF=G;OBS=A;	COSM10659_R273C
chr17	7577120	7577121	REF=G;OBS=T;	COSM43909_R273S
chr17	7577120	7577121	REF=G;OBS=T;	COSM43909_R273S
chr17	7577120	7577121	REF=G;OBS=A;	COSM10659_R273C
chr17	7577120	7577121	REF=G;OBS=A;	COSM10659_R273C
chr17	7577120	7577121	REF=G;OBS=A;	COSM10659_R273C
chr17	7577120	7577121	REF=G;OBS=A;	COSM10659_R273C
chr17	7577120	7577121	REF=G;OBS=T;	COSM43909_R273S
chr17	7577120	7577121	REF=G;OBS=A;	COSM10659_R273C
chr17	7577120	7577121	REF=G;OBS=A;	COSM10659_R273C
chr17	7577120	7577121	REF=G;OBS=C;	COSM43843_R273G
chr17	7577120	7577121	REF=G;OBS=A;	COSM10659_R273C
chr17	7577121	7577122	REF=C;OBS=T;	COSM44857_V272V
chr17	7577121	7577122	REF=C;OBS=A;	COSM45865_V272V
chr17	7577121	7577122	REF=C;OBS=G;	COSM44864_V272V
chr17	7577122	7577123	REF=A;OBS=G;	COSM44294_V272A
chr17	7577122	7577123	REF=A;OBS=C;	COSM44870_V272G
chr17	7577122	7577123	REF=A;OBS=G;	COSM44294_V272A
chr17	7577122	7577123	REF=A;OBS=C;	COSM44870_V272G
chr17	7577122	7577124	REF=CA;OBS=TT;	COSM376176_V272K
chr17	7577122	7577123	REF=A;OBS=T;	COSM44580_V272E
chr17	7577122	7577123	REF=A;OBS=T;	COSM44580_V272E
chr17	7577122	7577123	REF=A;OBS=C;	COSM44870_V272G
chr17	7577122	7577123	REF=A;OBS=G;	COSM44294_V272A
chr17	7577122	7577123	REF=A;OBS=G;	COSM44294_V272A
chr17	7577122	7577123	REF=A;OBS=G;	COSM44294_V272A
chr17	7577122	7577123	REF=A;OBS=C;	COSM44870_V272G
chr17	7577122	7577123	REF=A;OBS=G;	COSM44294_V272A
chr17	7577122	7577123	REF=A;OBS=T;	COSM44580_V272E
chr17	7577122	7577123	REF=A;OBS=C;	COSM44870_V272G
chr17	7577122	7577123	REF=A;OBS=T;	COSM44580_V272E
chr17	7577122	7577123	REF=A;OBS=G;	COSM44294_V272A
chr17	7577123	7577124	REF=C;OBS=T;	COSM10891_V272M
chr17	7577123	7577124	REF=C;OBS=T;	COSM10891_V272M
chr17	7577123	7577124	REF=C;OBS=G;	COSM45898_V272L
chr17	7577123	7577124	REF=C;OBS=T;	COSM10891_V272M
chr17	7577123	7577124	REF=C;OBS=A;	COSM10859_V272L
chr17	7577123	7577124	REF=C;OBS=A;	COSM10859_V272L
chr17	7577123	7577124	REF=C;OBS=T;	COSM10891_V272M
chr17	7577123	7577124	REF=C;OBS=A;	COSM10859_V272L
chr17	7577123	7577124	REF=C;OBS=T;	COSM10891_V272M
chr17	7577123	7577124	REF=C;OBS=T;	COSM10891_V272M
chr17	7577123	7577124	REF=C;OBS=T;	COSM10891_V272M
chr17	7577123	7577124	REF=C;OBS=T;	COSM10891_V272M
chr17	7577123	7577124	REF=C;OBS=A;	COSM10859_V272L
chr17	7577123	7577124	REF=C;OBS=T;	COSM10891_V272M
chr17	7577123	7577124	REF=C;OBS=A;	COSM10859_V272L
chr17	7577123	7577124	REF=C;OBS=T;	COSM10891_V272M
chr17	7577123	7577124	REF=C;OBS=T;	COSM10891_V272M
chr17	7577123	7577124	REF=C;OBS=G;	COSM45898_V272L
chr17	7577123	7577124	REF=C;OBS=A;	COSM10859_V272L
chr17	7577123	7577124	REF=C;OBS=T;	COSM10891_V272M
chr17	7577123	7577124	REF=C;OBS=A;	COSM10859_V272L
chr17	7577123	7577124	REF=C;OBS=T;	COSM10891_V272M
chr17	7577123	7577124	REF=C;OBS=T;	COSM10891_V272M
chr17	7577123	7577124	REF=C;OBS=G;	COSM45898_V272L
chr17	7577123	7577124	REF=C;OBS=T;	COSM10891_V272M
chr17	7577123	7577124	REF=C;OBS=T;	COSM10891_V272M
chr17	7577123	7577124	REF=C;OBS=A;	COSM10859_V272L
chr17	7577123	7577124	REF=C;OBS=T;	COSM10891_V272M
chr17	7577124	7577127	REF=CTC;OBS=ATT;	COSM45638_E271*
chr17	7577124	7577125	REF=C;OBS=T;	COSM45284_E271E
chr17	7577124	7577125	REF=C;OBS=A;	COSM44617_E271D
chr17	7577124	7577125	REF=C;OBS=G;	COSM44441_E271D
chr17	7577124	7577125	REF=C;OBS=G;	COSM44441_E271D
chr17	7577124	7577125	REF=C;OBS=T;	COSM45284_E271E
chr17	7577125	7577126	REF=T;OBS=C;	COSM43879_E271G
chr17	7577125	7577126	REF=T;OBS=A;	COSM44469_E271V
chr17	7577125	7577127	REF=CT;OBS=GG;	COSM45605_E271P
chr17	7577125	7577126	REF=T;OBS=A;	COSM44469_E271V
chr17	7577125	7577126	REF=T;OBS=C;	COSM43879_E271G
chr17	7577125	7577126	REF=T;OBS=A;	COSM44469_E271V
chr17	7577507	7577509	REF=CT;OBS=AA;	COSM45991_E258L
chr17	7577508	7577509	REF=C;OBS=G;	COSM10751_E258Q
chr17	7577508	7577509	REF=C;OBS=T;	COSM10988_E258K
chr17	7577508	7577509	REF=C;OBS=A;	COSM43568_E258*
chr17	7577508	7577509	REF=C;OBS=T;	COSM10988_E258K
chr17	7577508	7577509	REF=C;OBS=T;	COSM10988_E258K
chr17	7577508	7577509	REF=C;OBS=T;	COSM10988_E258K
chr17	7577508	7577509	REF=C;OBS=A;	COSM43568_E258*
chr17	7577508	7577509	REF=C;OBS=G;	COSM10751_E258Q
chr17	7577508	7577509	REF=C;OBS=T;	COSM10988_E258K
chr17	7577508	7577509	REF=C;OBS=T;	COSM10988_E258K
chr17	7577508	7577509	REF=C;OBS=A;	COSM43568_E258*
chr17	7577508	7577509	REF=C;OBS=T;	COSM10988_E258K
chr17	7577508	7577509	REF=C;OBS=A;	COSM43568_E258*
chr17	7577508	7577509	REF=C;OBS=A;	COSM43568_E258*
chr17	7577508	7577509	REF=C;OBS=T;	COSM10988_E258K
chr17	7577508	7577509	REF=C;OBS=T;	COSM10988_E258K
chr17	7577508	7577509	REF=C;OBS=T;	COSM10988_E258K
chr17	7577508	7577509	REF=C;OBS=G;	COSM10751_E258Q
chr17	7577508	7577509	REF=C;OBS=A;	COSM43568_E258*
chr17	7577508	7577509	REF=C;OBS=G;	COSM10751_E258Q
chr17	7577508	7577509	REF=C;OBS=T;	COSM10988_E258K
chr17	7577508	7577509	REF=C;OBS=A;	COSM43568_E258*
chr17	7577508	7577509	REF=C;OBS=G;	COSM10751_E258Q
chr17	7577508	7577509	REF=C;OBS=T;	COSM10988_E258K
chr17	7577508	7577509	REF=C;OBS=T;	COSM10988_E258K
chr17	7577508	7577510	REF=CC;OBS=TT;	COSM44909_E258K
chr17	7577508	7577509	REF=C;OBS=G;	COSM10751_E258Q
chr17	7577508	7577509	REF=C;OBS=A;	COSM43568_E258*
chr17	7577508	7577509	REF=C;OBS=T;	COSM10988_E258K
chr17	7577508	7577509	REF=C;OBS=T;	COSM10988_E258K
chr17	7577509	7577510	REF=C;OBS=T;	COSM45105_L257L
chr17	7577509	7577510	REF=C;OBS=T;	COSM45105_L257L
chr17	7577509	7577510	REF=C;OBS=T;	COSM45105_L257L
chr17	7577510	7577511	REF=A;OBS=T;	COSM43530_L257Q
chr17	7577510	7577511	REF=A;OBS=G;	COSM43842_L257P
chr17	7577510	7577511	REF=A;OBS=G;	COSM43842_L257P
chr17	7577510	7577511	REF=A;OBS=G;	COSM43842_L257P
chr17	7577510	7577511	REF=A;OBS=T;	COSM43530_L257Q
chr17	7577510	7577511	REF=A;OBS=T;	COSM43530_L257Q
chr17	7577510	7577511	REF=A;OBS=T;	COSM43530_L257Q
chr17	7577510	7577511	REF=A;OBS=G;	COSM43842_L257P
chr17	7577510	7577511	REF=A;OBS=T;	COSM43530_L257Q
chr17	7577510	7577511	REF=A;OBS=G;	COSM43842_L257P
chr17	7577510	7577511	REF=A;OBS=G;	COSM43842_L257P
chr17	7577510	7577511	REF=A;OBS=T;	COSM43530_L257Q
chr17	7577510	7577511	REF=A;OBS=G;	COSM43842_L257P
chr17	7577510	7577511	REF=A;OBS=C;	COSM44890_L257R
chr17	7577511	7577512	REF=G;OBS=C;	COSM43699_L257V
chr17	7577511	7577512	REF=G;OBS=C;	COSM43699_L257V
chr17	7577512	7577513	REF=T;OBS=C;	COSM43976_T256T
chr17	7577512	7577513	REF=T;OBS=C;	COSM43976_T256T
chr17	7577512	7577513	REF=T;OBS=C;	COSM43976_T256T
chr17	7577512	7577513	REF=T;OBS=C;	COSM43976_T256T
chr17	7577513	7577514	REF=G;OBS=T;	COSM44429_T256K
chr17	7577513	7577514	REF=G;OBS=T;	COSM44429_T256K
chr17	7577513	7577514	REF=G;OBS=T;	COSM44429_T256K
chr17	7577513	7577514	REF=G;OBS=A;	COSM45973_T256I
chr17	7577514	7577515	REF=T;OBS=A;	COSM44662_T256S
chr17	7577514	7577515	REF=T;OBS=C;	COSM44544_T256A
chr17	7577514	7577515	REF=T;OBS=G;	COSM45830_T256P
chr17	7577514	7577515	REF=T;OBS=C;	COSM44544_T256A
[truncated: 7,602 more rows]
